# Supplementary material for: Rural populations exposed to Ebola Virus Disease respond positively to localised case handling: Evidence from Sierra Leone
Source: PLoS Negl Trop Dis. 2020 Jan 21;14(1):e0007666. doi: 10.1371/journal.pntd.0007666 (PMC6994168; doi:10.1371/journal.pntd.0007666)
Supplement: S1 File — (XLSX) [file pntd.0007666.s001.xlsx]

## Sheet: DISTANCE
DISTRICT	VILLAGE TYPE	GROUP	RUN NO.	CARD NO.	AGE RANGE	GENDER	OCCUPATION	TYPE OF STATEMENT	STATEMENT
KONO, NIMIYAMA, CONDAMA	CCC	ELDERS	1	Aa1	50-59	M	Farmer	DISTANCE	The site was selected due to the fact that it is centrally located within the chiefdom and can easily be accessible.
PORT LOKO, BKM, MABUREH Satellite	CONTROL	ELDERS	44	Aa19	50-59	M	Farmer	DISTANCE	It was very useful because it is very much closer to us than Port Loko.
KAMBIA, MAGBEMA, FAKUNIYA (SATELLITE)	CONTROL	ELDERS	6	Ab2	50-59	M	Farmer	DISTANCE	Nearness to the community.
KAMBIA, MAGBEMA, ROKUPR (CCC)	CCC	ELDERS	10	Ab2	40-49	M		DISTANCE	The CCC is closer to the community.
TONKOLILI, TANE, MARRAH (CCC)	CCC	ELDERS	8	Ab3	40-49	M	Farmer	DISTANCE	ADVANTAGE: we no longer take our sick loved ones to Magburaka for treatment.
KONO, NIMIYAMA, CONDAMA	CCC	ELDERS	3	Ac1	60-69	M	Farmer	DISTANCE	The Ebola disease infection was high here in Nimiyama chiefdom. That was the reason why this particular place was chosen. The site has boundaries with other chiefdoms.
KONO, NIMIYAMA, CONDAMA	CCC	ELDERS	8	Ac2	60-69	M	Farmer	DISTANCE	Our fear of dying from Ebola has been reduced to a large extent.
KAMBIA, MAGBEMA, FAKUNIYA (SATELLITE)	CONTROL	ELDERS	17	Ac3	60-69	M	Farmer	DISTANCE	If I was to choose were the site should be established, I would love it to be in my village.
PORT LOKO, KOYA, MAHOMA Satellite	CONTROL	ELDERS	6	Ad1	40-49	M	Farmer	DISTANCE	We get fast and easy information now as it is close to us than when it was in Kailahun.
TONKOLILI, KUNIKE, MAWOLIE, CCC	CCC	ELDERS	7	Ad2	30-39	M	Farmer	DISTANCE	The treatment centre is now very close to us. One can easily visit their loved ones at the centre
KONO, NIMIYAMA, CONDAMA	CCC	ELDERS	54	Ad4	40-49	F	Farmer	DISTANCE	The tendency of our community members to have survived other sicknesses will have been very slim if the CCC was not here.
KAMBIA, MAGBEMA, FAKUNIYA (SATELLITE)	CONTROL	ELDERS	18	Ad7	70-79	M	Farmer	DISTANCE	I prefer the CCC to be centered in our village because there are many villages around us.
KONO, NIMIYAMA, BAMBAKUNAYA	CONTROL	ELDERS	57	Ad9	80-89	F	Farmer	DISTANCE	It has lessened the burden of carrying patients to Magburaka, Koidu and Makeni.
KAMBIA, MAGBEMA, ROKUPR (CCC)	CCC	ELDERS	9	Ae1	30-39	F		DISTANCE	ADVANTAGES: people have confidence to go to the CCC because it is in the Village.
PORT LOKO, KOYA, MAHOMA Satellite	CONTROL	ELDERS	7	Ae1	40-49	M	Farmer	DISTANCE	We are not afraid anymore as when the Centre was far thinking they will kill our people.
KONO, NIMIYAMA, BAMBAKUNAYA	CONTROL	ELDERS	12	Af2	90-99	M	Farmer	DISTANCE	The CCC has stopped long distance journey with patients to other areas.
TONKOLILI, KUNIKE, MAWOLIE, CCC	CCC	ELDERS	50	Ag4	85	M	Farmer	DISTANCE	Our people are no longer taken from our community to other areas.
TONKOLILI, KUNIKE, MAWOLIE, CCC	CCC	ELDERS	26	Ah3	80-89	M	Farmer	DISTANCE	Since the centre is close to us, the patient can easily get to the centre. For those who stay far away, they use the ambulance.
TONKOLILI, KUNIKE, MAWOLIE, CCC	CCC	ELDERS	10	Ai1	60-69	M	Farmer	DISTANCE	Patients are no longer taken away from their local areas.
KONO, NIMIYAMA, CONDAMA	CCC	ELDERS	24	Ap1	40-49	F	Farmer	DISTANCE	Even we the community members monitor each other health issues and can easily advice anyone that is sick to go to the CCC.
TONKOLILI, KUNIKE, MAWOLIE, CCC	CCC	MEN	7	Ba2	60-69	M	Farmer	DISTANCE	I personally benefited from this centre. My son was the first to be admitted, if the centre was far off, I would have lost my son. Nearness to the village is an advantage.
KAMBIA, MAGBEMA, ROKUPR (CCC)	CCC	MEN	6	Bb2	30-39	M	farmer	DISTANCE	1. The communities all around the centre are now getting access to the facility. 2. There is electricity supply at the centre.
KONO, FIAMA, SAWIE (CCC)	CCC	MEN	59	Bb23	40-49	M	Farmer	DISTANCE	The centre is useful because it gives easy and quick response to our patients
KONO, NIMIYAMA, BAMBAKUNAYA	CONTROL	MEN	3	Bc1	30-39	M	Miner	DISTANCE	The CCC is established because of distance. Initially when the outbreak of Ebola was evident they used to take people to Kenema, Kailahun which cause a lot of death to our brothers and sisters.
TONKOLILI, TANE, MAKPAKI (Satellite)	CONTROL	MEN	3	Bc1	40-49	M	Farmer	DISTANCE	For the establishment and acquisition of the land, I cannot say much but the reason why the CCC is establish in our community is that, when inhabitants are sick with Ebola they could easily be taken to the centre. Before now all those that were infected were taken to Kailahun which was not comfortable with them.
PORT LOKO, KOYA, MAHOMA Satellite	CONTROL	MEN	4	Bc2	30-39	M	Health Worker	DISTANCE	The workers are effective in their duties. The distance to our community has been reduced. Access to free treatment.
KAMBIA, MAGBEMA, FAKUNIYA (SATELLITE)	CONTROL	MEN	42	Bc4	40-49	M		DISTANCE	It has helped reduce the death rate by offering free medical treatment to patients with Ebola.
PORT LOKO, KOYA, MATEH, CCC	CCC	MEN	48	Bc4	?	M	Farmer	DISTANCE	This CCC has being useful due to the following reasons: Easy accessibility for treatment. The distance to the treatment centre has drastically reduced.
TONKOLILI, TANE, MAKPAKI (Satellite)	CONTROL	MEN	7	Bc4	40-49	M	Farmer	DISTANCE	ADVANTAGES: 1. The distance to the centre is shorter than it was before when people were taken to Kailahun, Pujehun and other parts of the country. 2. We are familiar with the staffs at the CCC, they know us.
KONO, NIMIYAMA, CONDAMA	CCC	MEN	48	Bc5	30-39	M	Farmer	DISTANCE	This CCC has being useful for its accessibility for treatment and the distance to the treatment centre is short.
KONO, FIAMA, SAWIE (CCC)	CCC	MEN	10	Bd3	20-29	M	Farmer	DISTANCE	The only advantage we saw was the nearness of the CCC as compared to when people were taken to Kailahun for treatment..Our people can easily go on their own than to seek for transport.
PORT LOKO, BKM, MABUREH Satellite	CONTROL	MEN	52	Bd4	?	M	Farmer	DISTANCE	It is closer to us.
KONO, FIAMA,WAIMA (CONTROL)	CONTROL	MEN	8	Be1	40-49	M	Secretary	DISTANCE	Nearness to the communities. It also helps to provide job for our brothers.
TONKOLILI, KUNIKE, MAWOLIE, CCC	CCC	MEN	6	Be1	30-39	M	Farmer	DISTANCE	We are allowed to visit our relatives who are sick. Before now our relatives were taken to Kailahun, there were no chance to communicate with them even through phone.
KONO, FIAMA,WAIMA (CONTROL)	CONTROL	MEN	9	Be2	30-39	M	Farmer	DISTANCE	When the Ebola broke out initially we used to travel far to get to a center but with the establishment of this CCC, it alleviate our suffering. We know longer pay transport to reach the CCC.
TONKOLILI, KUNIKE, MASIAKA, satellite	CONTROL	MEN	7	Bf1	40-49	M	Arabic Teacher	DISTANCE	The establishment of the centre has reduced the death rate in our community.
KONO, FIAMA,WAIMA (CONTROL)	CONTROL	MEN	54	Bf15	40-49	M	Farmer	DISTANCE	Distance short and treatment are done in the ccc for any sick person.
KONO, NIMIYAMA, BAMBAKUNAYA	CONTROL	MEN	11	Bf2	30-39	M	Farmer	DISTANCE	The advantage of the CCC is closer to the community.
TONKOLILI, KUNIKE, MASIAKA, satellite	CONTROL	MEN	8	Bg1	30-39	M	Farmer	DISTANCE	Nearness to the community. Before now we use to take our sick patients to the far ends of the country like Kailahun, Kenema. Since this centre was established, we find it easy to take our sick to the CCC. The death rate has reduced.
KONO, NIMIYAMA, BAMBAKUNAYA	CONTROL	MEN	65	Bg11	?	M	Farmer	DISTANCE/VISITING	Yes, because it is close to us and we visit our patients in a distance as compared to the Kailahun and Kenema that is far off from us.
KONO, NIMIYAMA, CONDAMA	CCC	MEN	9	Bh1	30-39	M	Farmer	DISTANCE	The Centre is in our town and we cannot pay transport again .
TONKOLILI, KUNIKE, MAWOLIE, CCC	CCC	MEN	63	Bh10	20-29	M	Mason	DISTANCE	Yes, because it is good that the CCC exist throughout the country for easy access to treatment centres.
KONO, NIMIYAMA, BAMBAKUNAYA	CONTROL	MEN	69	Bh16	?	M	Farmer	DISTANCE/EMPLOYMENT	Nearness to my village and employment for our youths.
KONO, NIMIYAMA, CONDAMA	CCC	MEN	10	Bh2	30-39	M	Farmer	DISTANCE	We don’t strain to take people of any sick as they have been treating people with malaria, dysentery and other sicknesses.
KONO, NIMIYAMA, CONDAMA	CCC	MEN	11	Bh3	30-39	M	Farmer	DISTANCE	Distance short
PORT LOKO, KOYA, MATEH, CCC	CCC	MEN	11	Bh3	30-39	M	Farmer	DISTANCE	The nearness of the Centre to us is also an advantage.
KONO, NIMIYAMA, CONDAMA	CCC	MEN	13	Bi2	40-49	M	Farmer	DISTANCE	People now have confidence to go to the Centre to seek medical assistance rather than stay away at home. .
PORT LOKO, KOYA, MATEH, CCC	CCC	MEN	13	Bi2	40-49	M	Farmer	DISTANCE	People now have confidence to go to the Centre to seek medical assistance rather than stay away at home. .
KONO, NIMIYAMA, CONDAMA	CCC	MEN	49	Bl3	30-39	M	Farmer	DISTANCE	The CCC has been use to treat sick people. Even for Ebola, you can know your status within the shortest possible time.
PORT LOKO, KOYA, MATEH, CCC	CCC	MEN	49	Bl3	?	M	Farmer	DISTANCE	The CCC has been use to treat sick people. Even for Ebola, you can know your status within the shortest possible time.
KONO, NIMIYAMA, CONDAMA	CCC	MEN	51	Bl4	30-39	M	Farmer	DISTANCE	Yes, I will recommend other communities in Sierra Leone to have a CCC for them also to get easy access for treatment, since Health is Wealth.
PORT LOKO, KOYA, MAHOMA Satellite	CONTROL	MEN	38	Bp3	30-39	M	Farmer	DISTANCE	It is very useful to us for the fact that our people are now been treated very close to us.
KAMBIA, MAGBEMA, FAKUNIYA (SATELLITE)	CONTROL	WOMEN	2	Cb1	40-49	F	Farmer	DISTANCE	I think is because it is at the centre of the Chiefdom
KONO, FIAMA, SAWIE (CCC)	CCC	WOMEN	54	Cb10	30-39	F	Farmer	DISTANCE	Yes! It has helped to eradicate Ebola from our chiefdom and even beyond.
TONKOLILI, TANE, MAKPAKI (Satellite)	CONTROL	WOMEN	66	Cb15	30-39	F	Farmer	DISTANCE	Distance is now short as many died because of the distance from here to Kailahun.
TONKOLILI, TANE, MAKPAKI (Satellite)	CONTROL	WOMEN	10	Cb4	30-39	F	Farmer	DISTANCE	It is closer to us than before.
PORT LOKO, KOYA, MAHOMA Satellite	CONTROL	WOMEN	62	Cb5	20-29	F	Farmer	DISTANCE	We used to take the sick to the farthest distance, Kenema, Kailahun, but it has now made it easy and possible for us to visit our sick.
TONKOLILI, TANE, MAKPAKI (Satellite)	CONTROL	WOMEN	14	Cb5	30-39	F	Farmer	DISTANCE	Distance is too far from us and I don’t want to hear about Ebola.
TONKOLILI, KUNIKE, MAWOLIE, CCC	CCC	WOMEN	47	Cb7	70-79	F	Farmer	DISTANCE	Yes, very much because our patients no longer travel far distances to other centres; they really treat patients with care
KAMBIA, MAGBEMA, ROKUPR (CCC)	CCC	WOMEN	4	Cc1	20-29	F	Trader	DISTANCE	The centre accommodates the patients who are sick of Ebola and they do not travel far to other towns or districts.
TONKOLILI, KUNIKE, MAWOLIE, CCC	CCC	WOMEN	6	Cc1	30-39	F	Farmer	DISTANCE	It is now closer to us. If we get sick, we will just rush there.
PORT LOKO, KOYA, MAHOMA Satellite	CONTROL	WOMEN	9	Cc3	30-39	F	Farmer	DISTANCE	If we were consulted, we would love the Centre to be located in our community.	DUPLICATE
KAMBIA, MAGBEMA, ROKUPR (CCC)	CCC	WOMEN	5	Cd1	40-49	F	Farmer &Trader	DISTANCE	It is nearest to the community.
TONKOLILI, TANE, MAKPAKI (Satellite)	CONTROL	WOMEN	11	Cd2	50-59	F	Farmer	DISTANCE	It serves as aid for fast treatment because it is closer to us.
KAMBIA, MAGBEMA, FAKUNIYA (SATELLITE)	CONTROL	WOMEN	40	Ce6	60-69	F	Farmer	DISTANCE	Cut down on the travelling of Ebola patients to far distances like Kailahun and Kenema.
PORT LOKO, BKM, MABUREH Satellite	CONTROL	WOMEN	6	Cf1	?	F	Farmer	DISTANCE	People from this community went there and came back well.
KONO, FIAMA, SAWIE (CCC)	CCC	WOMEN	10	Cf2	30-39	F	Farmer	DISTANCE	1. The CCC had helped us to treat emergency Ebola cases. 2. It has also stopped us from taking our sick persons to Koidu and Makeni. 3.The centre is treating other sicknesses apart from Ebola.
KONO, FIAMA,WAIMA (CONTROL)	CONTROL	WOMEN	9	Cg1	30-39	F	Trader	DISTANCE	Initially we were taken our patients to Kenema but with the establishment of the CCC in our chiefdom that worry and strain has stopped.
TONKOLILI, TANE, MAKPAKI (Satellite)	CONTROL	WOMEN	13	Cg1	30-39	F	Farmer	DISTANCE	Because the site is close to us, we can now see the corpses of our relatives.
KAMBIA, MAGBEMA, FAKUNIYA (SATELLITE)	CONTROL	WOMEN	9	Ch1	30-39	F	Farmer	DISTANCE	We do not carry our sick Ebola patients to a far away treatment centre
TONKOLILI, TANE, MAKPAKI (Satellite)	CONTROL	WOMEN	16	Ch1	20-29	F	Farmer	DISTANCE	The distance is too far.
KONO, NIMIYAMA, BAMBAKUNAYA	CONTROL	WOMEN	41	Ci2	60-69	F	Farmer	DISTANCE	Sick persons themselves rush to the CCC since it is closer to them.
KONO, NIMIYAMA, CONDAMA	CCC	WOMEN	41	Ci2	60-69	F	Farmer	DISTANCE	Sick persons themselves rush to the CCC since it is closer to them.	DUPLICATE
PORT LOKO, KOYA, MAHOMA Satellite	CONTROL	WOMEN	60	Ck3	30-39	F	Farmer	DISTANCE	Yes, it provides easy access to the CCC for the sick.
KONO, NIMIYAMA, BAMBAKUNAYA	CONTROL	YOUTH	5	Da2	20-29	M	Student	DISTANCE	It is shorter due to its presence in the chiefdom than to go as far as Koidu.
PORT LOKO, BKM, MABUREH Satellite	CONTROL	YOUTH	6	Da3	20-29	M	Auto mechanic	DISTANCE	ADVANTAGES: It has shortened the distance to the EpicCenter and help in the speedy response and treatment of suspected cases / victims. DISADVANTAGES: the lack of ambulances to transport suspected cases / victims is a challenge.
KONO, NIMIYAMA, BAMBAKUNAYA	CONTROL	YOUTH	2	Db1	20-29	F	Miner	DISTANCE	It was selected because it is the main centre for all in those villages that is closer and the distance is far from Koidu.
KONO, NIMIYAMA, CONDAMA	CCC	YOUTH	2	Db1	20-29	F	Trader	DISTANCE	It was selected because the Ebola virus was killing our people in the neighboring villages.
KAMBIA, MAGBEMA, ROKUPR (CCC)	CCC	YOUTH	4	Db2	30-39	M	Farmer	DISTANCE	The place was chosen because it is at the centre of the chiefdom.
KONO, NIMIYAMA, BAMBAKUNAYA	CONTROL	YOUTH	6	Db4	20-29	F	Miner	DISTANCE	It is advantageous because of the presence of our own people.
PORT LOKO, BKM, KAGBANTHAMA	CCC	YOUTH	3	Dc1	20-29	M	Mechanic	DISTANCE	The survival rate in the other areas was very low that was why they decided to build our [CCC] here.
KONO, FIAMA,WAIMA (CONTROL)	CONTROL	YOUTH	61	Dc16	40-49	M	Teacher	DISTANCE	We use less time because the distance is short.
TONKOLILI, TANE, MARRAH (CCC)	CCC	YOUTH	84	Dc20	10-19	M	Student	DISTANCE	Nearest to the community people.
KAMBIA, MAGBEMA, FAKUNIYA (SATELLITE)	CONTROL	YOUTH	6	Dd2	20-29	F	Farmer	DISTANCE	The distance is now short for sick people to get medical attention.
KAMBIA, MAGBEMA, ROKUPR (CCC)	CCC	YOUTH	61	Dd4	20-29	F	Farmer	DISTANCE	Yes, it has help to reduce the Ebola death rate in our Chiefdom. It has also stopped our patient traveling far away to Bo, Kenema for treatment
PORT LOKO, BKM, KAGBANTHAMA	CCC	YOUTH	26	Dd7	30-39	M	Teacher	DISTANCE	Initially, it was very difficult to transport the sick to the CCC at Port Loko due to the lack of ambulances. The sick were transported using hammocks until our own CCC was built here.
KAMBIA, MAGBEMA, ROKUPR (CCC)	CCC	YOUTH	11	De1	40-49	M	Farmer	DISTANCE	Advantages:- Any Ebola patient will not go to Kenema again for treatment.
KONO, FIAMA, SAWIE (CCC)	CCC	YOUTH	7	De1	10-19	M	Student	DISTANCE	Access to fast medication.
KONO, NIMIYAMA, CONDAMA	CCC	YOUTH	5	De1	10-19	F	Student	DISTANCE	It is located within the town therefore the distance is short. We can visit our patients at the centre.
TONKOLILI, KUNIKE, MASIAKA, satellite	CONTROL	YOUTH	10	De1	20-29	F	Farmer	DISTANCE	Due to the distance, lots of death occurs.
PORT LOKO, BKM, KAGBANTHAMA	CCC	YOUTH	58	De9	20-29	F	House wife	DISTANCE	Our fears about people dying at the CCC has drastically improved.
KONO, FIAMA,WAIMA (CONTROL)	CONTROL	YOUTH	59	Df2	20-29	M	Farmer	DISTANCE	The CCC is useful because, it is closer to us and we can go there any time for treatment.
KONO, FIAMA, SAWIE (CCC)	CCC	YOUTH	76	Dg10	20-29	M	Farmer	DISTANCE	Distance short.
TONKOLILI, TANE, MAKPAKI (Satellite)	CONTROL	YOUTH	52	Dg6	10-19	M	Student	DISTANCE	Yes, very useful. The centre has taken care of patients. Our patients will not be transported to Kailahun and Kenema again.
TONKOLILI, KUNIKE, MAWOLIE, CCC	CCC	YOUTH	54	Dh8	10-19	M	Student	DISTANCE	It is useful as the distance is shorter than when it was in Kailahun were we will not see any of our sick relatives.
TONKOLILI, KUNIKE, MAWOLIE, CCC	CCC	YOUTH	55	Dl1	10-19	F	Student	DISTANCE	We have many survivors from the CCC never mind not Ebola cases.
TONKOLILI, KUNIKE, MASIAKA, satellite	CONTROL	YOUTH	95	Dp6	10-19	M	Student	DISTANCE/VISITING	Reduce travelling, don’t visit quarantine homes and stay away from eating bush animals like bats, monkeys etc.
KONO, NIMIYAMA, BAMBAKUNAYA	CONTROL	MEN	1	Ba1	40-49	M	Farmer	DISTANCE	The entire Chiefdom advocated for the establishment of the centre in our Chiefdom. Our voice was heard and stakeholders met and decided to establish the CCC at Condama
TONKOLILI, TANE, MAKPAKI (Satellite)	CONTROL	MEN	8	Be1	40-49	M	Teacher	DISTANCE	DISADVANTAGES: 1. Ebola patients are brought to the CCC from other chiefdoms which caused the spread of the diseases because; those that are close to the centre. 2. 2. Our movements have been restricted. We are afraid to travel to the headquarter town where we use to do our businesses for fear of contracting the disease. 3. The ambulances when called upon will not come except we embark on taking …
KONO, NIMIYAMA, BAMBAKUNAYA	CONTROL	ELDERS	6	Ae1	70-79	M	Farmer	DISTANCE/LAND	The reason for chosen the site was because, the Section Chief resides there and, secondly, it is closer to us.
TONKOLILI, KUNIKE, MAWOLIE, CCC	CCC	MEN	24	Ba5	60-69	M	Farmer	DISTANCE	The taskforce decides to take the sick to the CCC and they walk on foot since the centre is not far off.
KONO, NIMIYAMA, BAMBAKUNAYA	CONTROL	WOMEN	1	Ca1	50-59	F	Farmer	DISTANCE	The centre was selected because the massive [number of] Ebola patients that were coming from this area. Our Paramount Chief said instead of taking patients to Bo and Kenema, he decided for the CCC to be constructed here.
KONO, NIMIYAMA, CONDAMA	CCC	WOMEN	1	Ca1	50-59	F	Farmer	DISTANCE	The centre was selected because the massive [number of] Ebola patients that were coming from this area. Our Paramount Chief said instead of taking patients to Bo and Kenema, he decided for the CCC to be constructed here.
KONO, NIMIYAMA, BAMBAKUNAYA	CONTROL	WOMEN	2	Cb1	40-49	F	Farmer	DISTANCE	Because it will serve three chiefdoms and it is easily accessible.
KONO, NIMIYAMA, CONDAMA	CCC	WOMEN	2	Cb1	40-49	F	Farmer	DISTANCE	Because it will serve three chiefdoms and it is easily accessible.
KONO, FIAMA,WAIMA (CONTROL)	CONTROL	YOUTH	3	Dc1	40-49	M	Teacher	DISTANCE	The Paramount Chief, all the chiefdom Town Chiefs and the Youth Leaders selected the site because it is in the centre of the chiefdom.
PORT LOKO, BKM, KAGBANTHAMA	CCC	ELDERS	2	Ab1	70-79	M	Farmer	DISTANCE	77 people died of Ebola and several infected so the Paramount Chief called for aid.
KAMBIA, MAGBEMA, FAKUNIYA (SATELLITE)	CONTROL	ELDERS	38	Ad14	70-79	M	Farmer	DISTANCE	I am in support of people walking to the CCC because that will enable them to walk back to their homes because if an ambulance is used, you will be a dead man.
PORT LOKO, KOYA, MATEH, CCC	CCC	ELDERS	7	Af1	30-39	M	Farmer	DISTANCE	We are now having more survivors than before.
KAMBIA, MAGBEMA, FAKUNIYA (SATELLITE)	CONTROL	ELDERS	37	Ae6	30-39	M	Farmer	DISTANCE	If you are not too sick, you will walk to the CCC by yourself.
TONKOLILI, KUNIKE, MASIAKA, satellite	CONTROL	MEN	3	Bc1	50-59	M	Farmer	DISTANCE	They chose the site because the Ebola was rampant in that area and it is strategically located.
PORT LOKO, KOYA, MATEH, CCC	CCC	MEN	4	Bd1	30-39	M	Farmer	DISTANCE	This particular site was chosen as a result of the concentration of the infection since they don’t want to go too far away. The centre is centrally placed.
PORT LOKO, KOYA, MAHOMA Satellite	CONTROL	MEN	15	Bi1	30-39	M	Farmer	DISTANCE	If the patient is strong enough he/she can go to the centre willingly. But if unable to move the ambulance is called to come.
KONO, NIMIYAMA, CONDAMA	CCC	MEN	28	Bn1	40-49	M	Farmer	DISTANCE	It depends on the patient. If the patient is too weak, a stretcher will take him or her to the CCC but if strong, they willingly walk to the CCC.
PORT LOKO, KOYA, MATEH, CCC	CCC	WOMEN	5	Cd1	40-49	F	Farmer	DISTANCE	The site is isolated and quick to reach.
KONO, NIMIYAMA, BAMBAKUNAYA	CONTROL	WOMEN	40	Ce7	20-29	F	Farmer	DISTANCE	The sick persons will go there themselves.
KONO, NIMIYAMA, CONDAMA	CCC	WOMEN	40	Ce7	20-29	F	Farmer	DISTANCE	The sick persons will go there themselves.
TONKOLILI, KUNIKE, MASIAKA, satellite	CONTROL	YOUTH	86	Db13	20-29	M	Student	DISTANCE	Because it is close to us.
TONKOLILI, KUNIKE, MASIAKA, satellite	CONTROL	YOUTH	9	Db4	20-29	M	Student	DISTANCE	Distance is too far.
KONO, FIAMA, SAWIE (CCC)	CCC	YOUTH	5	Dd1	20-29	M	Farmer	DISTANCE	It is short in distance.
KONO, FIAMA,WAIMA (CONTROL)	CONTROL	YOUTH	6	Dd2	10-19	M	Student	DISTANCE	Shorter distance.
KONO, FIAMA,WAIMA (CONTROL)	CONTROL	YOUTH	7	De1	20-29	F	Farmer	DISTANCE	We use less time to access the centre because the distance is short.
TONKOLILI, KUNIKE, MAWOLIE, CCC	CCC	YOUTH	23	Dh3	10-19	M	Student	DISTANCE	We have not had Ebola victim but as I was once admitted at the centre, I had to walk to the centre. If the sick is severe then an ambulance will be called for.
TONKOLILI, KUNIKE, MAWOLIE, CCC	CCC	YOUTH	34	Dh5	10-19	M	Student	DISTANCE	As we are close to the centre, we monitor any death. We do ask who has died and due to the sound of the ambulance.
TONKOLILI, TANE, MARRAH (CCC)	CCC	YOUTH	36	Di2	20-29	F	Trader	DISTANCE	The sick walk on foot to the CCC if they are not too weak to walk.
TONKOLILI, TANE, MARRAH (CCC)	CCC	YOUTH	82	Dj7	20-29	M	Student	DISTANCE	Yes, the CCC is very useful. Since the establishment of the CCC here, no untimely death caused by nurses who know nothing about Ebola.

## Sheet: FEEDING AND VISITING
DISTRICT	VILLAGE TYPE	GROUP	RUN No.	CARD No.	AGE range	GENDER	OCCUPATION	TYPE OF STATEMENT	STATEMENT
KAMBIA, MAGBEMA, FAKUNIYA (SATELLITE)	CONTROL	ELDERS	41	Ae8	30-39	M	Farmer	FEEDING	They are given food stuffs and cooking utensils and other household materials and clothes.
KAMBIA, MAGBEMA, FAKUNIYA (SATELLITE)	CONTROL	ELDERS	40	Af7	40-49	M	Farmer	VISITING	You are always restricted to enter but there is a place meant for visitors where they will be opportuned to see the sick.
KAMBIA, MAGBEMA, FAKUNIYA (SATELLITE)	CONTROL	YOUTH	19	Db4	20-29	M	Student	FEEDING	The Survivors are given foam mattress, rice, vegetable oil and some amount of money.
KAMBIA, MAGBEMA, FAKUNIYA (SATELLITE)	CONTROL	YOUTH	18	Df4	30-39	M	Farmer	VISITING	We are afraid of even visiting the centre. We will continue praying for the patients to come back alive.
KAMBIA, MAGBEMA, FAKUNIYA (SATELLITE)	CONTROL	MEN	35	Bk5	30-39	M	Farmer	FEEDING	1. CCC: the CCC was created for the treatment of Ebola. CCC: the CCC is free of cost. CCC: can provide food for survivors. PHU: the PHU has been in existence all this while for the treatment of general diseases. PHU: the PHU is not free of cost. PHU: cannot provide food.
KAMBIA, MAGBEMA, FAKUNIYA (SATELLITE)	CONTROL	MEN	40	Bl5	30-39	M	Carpenter	FEEDING	CCC: the CCC is free of cost. PHU: the PHU is not free of cost.
KAMBIA, MAGBEMA, FAKUNIYA (SATELLITE)	CONTROL	MEN	19	Be2	20-29	M	Farmer	VISITING	Family member are not allowed to visit.
KAMBIA, MAGBEMA, FAKUNIYA (SATELLITE)	CONTROL	MEN	16	Ba4	30-39	M	Farmer	VISITING	The care of family is to provide moral support and prayers.
KAMBIA, MAGBEMA, FAKUNIYA (SATELLITE)	CONTROL	WOMEN	20	Ca6	50-59	F	Farmer	FEEDING	As I saw in a television when I went to Freetown, they were giving them Certificates, mattresses, food and household utensils
KAMBIA, MAGBEMA, FAKUNIYA (SATELLITE)	CONTROL	WOMEN	43	Cf7	30-39	F	Farmer	VISITING	There is that nurse and patients relaxed relationship, visitors are allowed in a distance.
KAMBIA, MAGBEMA, ROKUPR	CCC	ELDERS	26	Ac6	50-59	M		FEEDING	They were supplied with some food stuffs.
KAMBIA, MAGBEMA, ROKUPR	CCC	ELDERS	24	Ag3	60-69	M	Farmer	VISITING	Yes. Families can visit but cannot enter the compound. They only stand outside the compound.
KAMBIA, MAGBEMA, ROKUPR	CCC	YOUTH	12	De1	20-29	M	Farmer	FEEDING	-Feeding is free and also the treatment.
KAMBIA, MAGBEMA, ROKUPR	CCC	YOUTH	39	Dl2	20-29	M	Farmer	FEEDING	Provide food (nutritious food) so that the discharged patient will develop fast healthy body.
KAMBIA, MAGBEMA, ROKUPR	CCC	YOUTH	64	Dn7	10-19	M	Farmer	FEEDING	Encouragement is giving to patients. Treatment is free
KAMBIA, MAGBEMA, ROKUPR	CCC	YOUTH	38	Dm1	20-29	F	Student	FEEDING	They will provide food, household materials and money for survivors.
KAMBIA, MAGBEMA, ROKUPR	CCC	YOUTH	14	Df1	30-39	M	Farmer	VISITING	Disadvantage:- Family is not allowed to visit patients at the centre as it use to be at the PHC.
KAMBIA, MAGBEMA, ROKUPR	CCC	YOUTH	30	Di2	10-19	F	Student	VISITING	If you are allowed, that is to only stay far away and talk to the patients
KAMBIA, MAGBEMA, ROKUPR	CCC	YOUTH	29	Dk1	20-29	M	Farmer	VISITING	Families are not allowed to enter the holding centre for Ebola.
KAMBIA, MAGBEMA, ROKUPR	CCC	YOUTH	36	Dk2	20-29	M	Farmer	VISITING	AT THE CENTRE: at the centre, families have no hands in the caring. Only the workers are involved.
KAMBIA, MAGBEMA, ROKUPR	CCC	YOUTH	62	Dd5	20-29	F	Student	VISITING	CCC: is a makeshift place for treating Ebola cases. PHU: is a health centre where everybody go to report sickness on their own and be treated. There is no strict laid down law for visitors.
KAMBIA, MAGBEMA, ROKUPR	CCC	MEN	16	Bh1	30-39	M	Farmer	FEEDING	The family only visits the patients to encourage them. Food, medicine and other needs of the patients are provided at the centre.
KAMBIA, MAGBEMA, ROKUPR	CCC	MEN	42	Bg3	30-39	M	Farmer	FEEDING	CCC: free treatment is given to patients. PHU: money is required for you to be treated.
KAMBIA, MAGBEMA, ROKUPR	CCC	MEN	43	Bf3	40-49	M	Farmer	FEEDING	CCC: free food is offered. PHU: no food is given.
KAMBIA, MAGBEMA, ROKUPR	CCC	MEN	20	Bc3	30-39	M	Teacher	FEEDING	They get some amount of money, clothing, food and other things which they we do not know.
KAMBIA, MAGBEMA, ROKUPR	CCC	MEN	38	Bb7	30-39	M	farmer	FEEDING/EMPLOYMENT	Yes, the CCC has been very useful to us for the following reasons:1. People are treated at the centre free of cost. 2. It has created job opportunities for our people. 3. Community members who fall sick are quickly admitted.
KAMBIA, MAGBEMA, ROKUPR	CCC	WOMEN	18	Ca5	30-39	F	Trader	FEEDING	They treat them well. I am saying this because, my husband and my brother works there.
KAMBIA, MAGBEMA, ROKUPR	CCC	WOMEN	7	Cc2	20-29	F	Trader	FEEDING	We are treated well at the CCC so the question about disadvantage is not visible.
KAMBIA, MAGBEMA, ROKUPR	CCC	WOMEN	26	Cc7	20-29	F	Trader	VISITING	When you take the sick to the hospital, you have nothing else to do.
KAMBIA, MAGBEMA, ROKUPR	CCC	WOMEN	62	Cl4	20-29	F	Farmer	VISITING	PHU: allows families to visit the sick.
KAMBIA, MAGBEMA, ROKUPR	CCC	WOMEN	29	Ck4	60-69	F	Farmer	VISITING	Families are not allowed to visit the CCC.
KONO, FIAMA, WAIMA (satellite)	CONTROL	ELDERS	38	Ac6	60-69	F	Farmer	FEEDING	They get clothes, foam mattress, some amount of money, some food and vegetable oil.
KONO, FIAMA, WAIMA (satellite)	CONTROL	ELDERS	57	Af4	50-59	M	Farmer	FEEDING	CCC: offers more encouragement to patients, medication and food is free and the facilities; well advanced.
KONO, FIAMA, WAIMA (satellite)	CONTROL	ELDERS	7	Ae1	40-49	M	Farmer	FEEDING	My woman had a severe stomach ache and she was treated and given food at the centre; free of charge.
KONO, FIAMA, WAIMA (satellite)	CONTROL	ELDERS	34	Ad6	50-59	M	Farmer	VISITING	The families can visit the patients to console them.
KONO, FIAMA, WAIMA (satellite)	CONTROL	ELDERS	33	Ag4	50-59	M	Farmer	VISITING	When a patient is taken to the CCC, the family can pay visit and even send food for them.
KONO, FIAMA, WAIMA (satellite)	CONTROL	YOUTH	22	Dd5	10-19	M	Student	VISITING	Family should visit their patients at the CCC.
KONO, FIAMA, WAIMA (satellite)	CONTROL	YOUTH	23	Db4	20-29	M	Student	VISITING	When your relative is at the CCC, you can visit or send message through contact tracers.
KONO, FIAMA, WAIMA (satellite)	CONTROL	YOUTH	35	Dg3	20-29	F	Student	VISITING	Sometimes the CCC allows a family member to be by the patients by using protective gears. That person gives information to the family.
KONO, FIAMA, WAIMA (satellite)	CONTROL	MEN	28	Bb11	40-49	M	Farmer	FEEDING	For the survivors, bed sheets, foam mattress, rubber buckers, clothes assorted and rice with some money are given to them after they are declared free.
KONO, FIAMA, WAIMA (satellite)	CONTROL	MEN	26	Bd6	30-39	M	Farmer	VISITING	The family has nothing to do or help in medicating a sick person at the CCC; it is only the Nurses that can do the caring.
KONO, FIAMA, WAIMA (satellite)	CONTROL	MEN	27	Bd7	30-39	M	Farmer	VISITING	The family is not allowed to pay visit, and in the home we will isolate the sick and appoint a member of the family to be watching him/her in a distance whilst we get am Ambulance
KONO, FIAMA, WAIMA (satellite)	CONTROL	WOMEN	48	Cg11	30-39	F	Trader	FEEDING	CCC: there is free medical, free feeding and caring for patients.
KONO, FIAMA, WAIMA (satellite)	CONTROL	WOMEN	18	Cc2	50-59	F	Farmer	VISITING	There is nothing we can do as care for patients at the centre. The only thing is to be praying for them.
KONO, FIAMA, WAIMA (satellite)	CONTROL	WOMEN	21	Cc4	50-59	F	Farmer	VISITING	No family is allowed to visit the CCC unless on permission.
KONO, FIAMA, WAIMA (satellite)	CONTROL	WOMEN	24	Cj1	70-79	F	Farmer	VISITING	AT THE CENTRE: We only depend on God and the staff, for we are forbidden to visit.
KONO, FIAMA, SAWIE (CCC)	CCC	ELDERS	46	Ae7	60-69	M	Farmer	FEEDING	CCC: treats suspected cases of Ebola until results are out and offers free drugs and food to patients.
KONO, FIAMA, SAWIE (CCC)	CCC	ELDERS	20	Ae4	60-69	M	Farmer	VISITING	The family visit and sometimes take some basic food that the patient request.
KONO, FIAMA, SAWIE (CCC)	CCC	ELDERS	21	Ab6	40-49	M	Farmer	VISITING	The CHO and the Nurses at the centre gives care and family can visit their patients at the centre.
KONO, FIAMA, SAWIE (CCC)	CCC	ELDERS	22	Ae5	60-69	M	Farmer	VISITING	Somebody is assigned to the patient to supply drugs, water and food wearing plastic on both hands. The cup that the patient uses, if proves positive, should be destroyed through burning.
KONO, FIAMA, SAWIE (CCC)	CCC	YOUTH	48	Df5	60-69	M	Auto Mechanic	FEEDING	Food items and medicines.
KONO, FIAMA, SAWIE (CCC)	CCC	YOUTH	43	De6	10-19	M	Student	FEEDING	Provide protective gears to give aid in feeding, medicating etc
KONO, FIAMA, SAWIE (CCC)	CCC	YOUTH	45	Db7	20-29	M	Student	FEEDING	Rice, food items and medicines.
KONO, FIAMA, SAWIE (CCC)	CCC	YOUTH	34	Dd8	20-29	M	Farmer	VISITING	The family visits the sick.
KONO, FIAMA, SAWIE (CCC)	CCC	YOUTH	36	Da7	30-39	M	Farmer	VISITING	The family will decide to send some of their members to visit.
KONO, FIAMA, SAWIE (CCC)	CCC	YOUTH	41	Db5	20-29	M	Student	VISITING	No one is allowed to visit just as a quarantined place is, soldiers don’t allow extra people in.
KONO, FIAMA, SAWIE (CCC)	CCC	YOUTH	81	De8	10-19	M	Student	VISITING	Yes let them meet the elders (town chief) they should tell them to allow the visit of families of their own CCC.
KONO, FIAMA, SAWIE (CCC)	CCC	YOUTH	26	Da5	30-39	M	Farmer	VISITING	They will not come close together; no touch them because of their fear of the Ebola virus not to transfer.
KONO, FIAMA, SAWIE (CCC)	CCC	YOUTH	40	Dc7	10-19	M	Student	VISITING	Yes they visit to encourage the sick.
KONO, FIAMA, SAWIE (CCC)	CCC	YOUTH	39	Df4	20-29	M	Auto Mechanic	VISITING/FEEDING	Yes, they visit the sick and take food to the CCC.
KONO, FIAMA, SAWIE (CCC)	CCC	MEN	27	Bc7	30-39	M	Farmer	VISITING	Families can visit the sick but we are not allowed to go close to them. What we do is we send message via the workers (Nurses) at the CCC.
KONO, FIAMA, SAWIE (CCC)	CCC	WOMEN	58	Ca15	30-39	F	Farmer	FEEDING	The CCC offers free treatment and food.
KONO, FIAMA, SAWIE (CCC)	CCC	WOMEN	36	Ca9	30-39	F	Farmer	FEEDING	I want Government to be supplying them with food, household materials, assist in educating their children and giving them some amount at the end of every month.
KONO, FIAMA, SAWIE (CCC)	CCC	WOMEN	30	Ca6	30-39	F	Farmer	VISITING	You can visit but there is a limit where you stop.
KONO, FIAMA, SAWIE (CCC)	CCC	WOMEN	37	Ca10	30-39	F	Farmer	VISITING	We want the workers at the centre to allow visitors.
KONO, FIAMA, SAWIE (CCC)	CCC	WOMEN	26	Cc5	30-39	F	Farmer	VISITING	The only thing we can do as a family is to be praying to God for the speedy recovery of the patients.
KONO, FIAMA, SAWIE (CCC)	CCC	WOMEN	25	Cb4	30-39	F	Farmer	VISITING	The family cannot play any role in the care giving of patients at the centre especially if it is Ebola.
KONO, FIAMA, SAWIE (CCC)	CCC	WOMEN	29	Cd4	40-49	F	Farmer	VISITING	Families are not allowed to visit patients at the CCC.
KONO, NIMIYAMA, BAMBAKUNAYA Satellite	CONTROL	ELDERS	26	Ak1	40-49	M	Farmer	VISITING	Our major role is to pray to God for the patients to be cured. We are not allowed to visit.
KONO, NIMIYAMA, BAMBAKUNAYA Satellite	CONTROL	ELDERS	27	Aa5	30-39	M	Farmer	VISITING	We will send somebody behind the patient who will in turn report to the family.
KONO, NIMIYAMA, BAMBAKUNAYA Satellite	CONTROL	ELDERS	31	Ab3	60-69	M	Farmer	VISITING	Before a patient is taken to a CCC, we will mix ORS and give to the patient. We will wear plastic bag on our hands to give it to the patient.
KONO, NIMIYAMA, BAMBAKUNAYA Satellite	CONTROL	ELDERS	30	Af4	90-99	M	Farmer	VISITING	We do plan to visit but not allowed to.
KONO, NIMIYAMA, BAMBAKUNAYA Satellite	CONTROL	YOUTH	45	Dd5	10-19	M	Student	FEEDING	We will help with food / feeding.
KONO, NIMIYAMA, BAMBAKUNAYA Satellite	CONTROL	YOUTH	62	Da23	20-29	M	Student	FEEDING	CCC: free services offered.
KONO, NIMIYAMA, BAMBAKUNAYA Satellite	CONTROL	YOUTH	63	Dd9	10-19	M	Student	FEEDING	They are fast in attending to cases related to Ebola and treatment is free.
KONO, NIMIYAMA, BAMBAKUNAYA Satellite	CONTROL	YOUTH	29	Di1	10-19	F	Student	FEEDING	They receive food items and medicines.
KONO, NIMIYAMA, BAMBAKUNAYA Satellite	CONTROL	YOUTH	30	Dh2	10-19	F	Student	FEEDING	They are given food items, phone, medicines and footwear.
KONO, NIMIYAMA, BAMBAKUNAYA Satellite	CONTROL	YOUTH	31	Da11	20-29	M	Student	FEEDING	Food items (Rice, Beans, Blended), medicines and money.
KONO, NIMIYAMA, BAMBAKUNAYA Satellite	CONTROL	YOUTH	32	Dd2	10-19	M	Student	FEEDING	Food, medicines and money.
KONO, NIMIYAMA, BAMBAKUNAYA Satellite	CONTROL	YOUTH	33	Db10	20-29	F	Miner	FEEDING	Medicines, food (Rice, oil), clothes and money Le 2,000,000 (Two million leones).
KONO, NIMIYAMA, BAMBAKUNAYA Satellite	CONTROL	YOUTH	21	Db9	20-29	F	Miner	VISITING	The major role of the family is to pray or meet the security in charge at the centre to ask about the health of the patient.
KONO, NIMIYAMA, BAMBAKUNAYA Satellite	CONTROL	YOUTH	25	Dg1	10-19	M	Student	VISITING	Yes, family does visit to know how their relatives are doing.
KONO, NIMIYAMA, BAMBAKUNAYA Satellite	CONTROL	YOUTH	28	Df2	20-29	M	Miner	VISITING	The families pray and pays visit to know the health status of the patients.
KONO, NIMIYAMA, BAMBAKUNAYA Satellite	CONTROL	YOUTH	15	Db7	20-29	F	Miner	VISITING	Their families will not get close to them during the Ebola saga because of fear of not bringing the virus to their homes.
KONO, NIMIYAMA, BAMBAKUNAYA Satellite	CONTROL	MEN	31	Bb4	?	M	Farmer	FEEDING	I will rather send items and food to the patients.
KONO, NIMIYAMA, BAMBAKUNAYA Satellite	CONTROL	MEN	35	Bh7	?	M	Farmer	FEEDING	I understand that they will provide food for the family and the survivor.
KONO, NIMIYAMA, BAMBAKUNAYA Satellite	CONTROL	WOMEN	29	Cm1	20-29	F	farmer	FEEDING	They should be given enough medicine, food and huge amount of money to sustain them.
KONO, NIMIYAMA, BAMBAKUNAYA Satellite	CONTROL	WOMEN	23	Ck1	20-29	F	Farmer	VISITING	The family can only visit.
KONO, NIMIYAMA, BAMBAKUNAYA Satellite	CONTROL	WOMEN	26	Cc5	50-59	F	Farmer	VISITING	The sick person is isolated and a person is assigned to give ORS and other drugs wearing plastic bag on both hands.
KONO, NIMIYAMA, BAMBAKUNAYA Satellite	CONTROL	WOMEN	52	Ce9	30-39	F	Farmer	VISITING	1. We can now visit the centre without fear or hesitation. 2. Any other disease can be treated at the CCC at free cost. 3. Patients are given food; three (3) times a day. 4. Patients are treated with urgency and more caring.
KONO, NIMIYAMA, BAMBAKUNAYA Satellite	CONTROL	WOMEN	12	Ci1	30-39	F	Farmer	VISITING	We heard that when you are been sprayed with chlorine you can easily be affected with the virus when you visit the centre.
KONO, NIMIYAMA, CONDAMA (CCC)	CCC	ELDERS	59	Ap5	40-49	F	Farmer	FEEDING	CCC: gives free food to patients.
KONO, NIMIYAMA, CONDAMA (CCC)	CCC	ELDERS	25	Af2	30-39	M	Farmer	VISITING	The family is only expected to pay visits, that all.
KONO, NIMIYAMA, CONDAMA (CCC)	CCC	ELDERS	28	Af4	30-39	M	Farmer	VISITING	Yes, families can visit.
KONO, NIMIYAMA, CONDAMA (CCC)	CCC	YOUTH	26	Dc2	20-29	M	Driver	FEEDING	They need food, medicine, items for relaxation (Television, Video, Tape etc) and job facilities.
KONO, NIMIYAMA, CONDAMA (CCC)	CCC	YOUTH	21	Dm3	20-29	F	Trader	FEEDING/VISITING	Provision of food and visiting the patients at the CCC even though visitors stand far off from the patients.
KONO, NIMIYAMA, CONDAMA (CCC)	CCC	YOUTH	22	Dg3	20-29	F	Trader	VISITING	We were told not to come closer to Ebola patients, I will do is to pray for my relative and consult the staff for more information.
KONO, NIMIYAMA, CONDAMA (CCC)	CCC	YOUTH	23	Df2	30-39	M	Farmer	VISITING	I will visit the patient but be at a distance so that he / she may not feel abandoned.
KONO, NIMIYAMA, CONDAMA (CCC)	CCC	MEN	29	Bo1	30-39	M	Farmer	FEEDING	Food items, utensils, blankets, clothes, a bag of rice, foam mattress, medicines.
KONO, NIMIYAMA, CONDAMA (CCC)	CCC	MEN	30	Bp1	40-49	M	Farmer	FEEDING	They will be accepted in the community by all and even offers food and other needy things. Although we may still have doubts in our minds about contacting the disease.
KONO, NIMIYAMA, CONDAMA (CCC)	CCC	MEN	27	Bm1	30-39	M	Farmer	VISITING	The CCC takes care of everything. The family only pays visits at times.
KONO, NIMIYAMA, CONDAMA (CCC)	CCC	MEN	26	Bl1	30-39	M	Farmer	VISITING	The contact tracers and the person himself or herself as the centre is located here.
KONO, NIMIYAMA, CONDAMA (CCC)	CCC	WOMEN	78	Cf12	40-49	F	Farmer	FEEDING	CCC: attends to patients quickly without paying for drugs. They will feed patients. They do not refer patients.
KONO, NIMIYAMA, CONDAMA (CCC)	CCC	WOMEN	79	Cf13	40-49	F	Farmer	FEEDING	CCC: they care for patients, give free drugs and feeding.
KONO, NIMIYAMA, CONDAMA (CCC)	CCC	WOMEN	80	Cq2	30-39	F	Farmer	FEEDING	CCC: workers encourage patients, deliver free drug and feeding.
KONO, NIMIYAMA, CONDAMA (CCC)	CCC	WOMEN	42	Ci3	60-69	F	Farmer	VISITING	Initially, people were not allowed to visit the sick at the centre because it was dangerous. We now visit them
KONO, NIMIYAMA, CONDAMA (CCC)	CCC	WOMEN	43	Cc5	40-49	F	Farmer	VISITING	We visit our sick to give them encouragement but stay at a distance from them.
KONO, NIMIYAMA, CONDAMA (CCC)	CCC	WOMEN	46	Cc7	40-49	F	Farmer	VISITING	AT THE CENTRE: I would have loved to be with the patient at the CCC inorder for him / her to get encouragement.
KONO, NIMIYAMA, CONDAMA (CCC)	CCC	WOMEN	47	Ck3	40-49	F	Farmer	VISITING	If families are not allowed to be with patients at the CCC, there is tendency that the patient will either die of discouragement or loneliness.
PORT LOKO, BKM, MABUREH Satellite	CONTROL	ELDERS	9	Aa4	50-59	M		FEEDING	Some of the advantages of the CCC are: the workers can really encourage the patients by giving them enough food like bread and coffee, rice etc.The disadvantage is that, the CCC do not have attesting machine. For instance, if your blood is tested, it will take a long time before the results are out.
PORT LOKO, BKM, MABUREH Satellite	CONTROL	ELDERS	24	Aa12	50-59	M	Farmer	FEEDING	When I was discharged, a friend of mine that was with me at the centre was given a bag of rich, a bag of bulgur, a foam mattress, coal pot, clothes and a mobile phone to be communicating with the centre after he was discharged.
PORT LOKO, BKM, MABUREH Satellite	CONTROL	ELDERS	25	Ac3	60-69	M	Farmer	FEEDING	According to what I heard survivors need medicines, food etc.
PORT LOKO, BKM, MABUREH Satellite	CONTROL	ELDERS	19	Aa8	50-59	M	Farmer	VISITING	When I was seriously sick and taken to the centre, my wife gave to them huge sum of money but they refused it and told her that they will not take the money but will try all their best to help me recover.
PORT LOKO, BKM, MABUREH Satellite	CONTROL	ELDERS	22	Aa10	50-59	M	Farmer	VISITING	When I was admitted, after a week, I started feeling better. My wives and other family members visited me. During the visit, they stand outside the fence while I would be inside the compound communicating with them outside.
PORT LOKO, BKM, MABUREH Satellite	CONTROL	YOUTH	24	Df4	30-39	F	Farmer	FEEDING	Food, clothing and medical supplies offer by the Red Cross.
PORT LOKO, BKM, MABUREH Satellite	CONTROL	YOUTH	25	Df5	30-39	F	Farmer	FEEDING	Basic needs like food, clothing, shelter and money.
PORT LOKO, BKM, MABUREH Satellite	CONTROL	YOUTH	19	Db5	30-39	M	Farmer	VISITING	Support with prayers, food and giving them words of encouragement.
PORT LOKO, BKM, MABUREH Satellite	CONTROL	MEN	28	Bh2	30-39	M	Farmer	FEEDING	Food items such as a bag of rice, oil, beans, eggs and non-food items such as foam mattress, clothes, spoon, pots, plates, blankets and Le 50,000 ( Fifty thousand leones).
PORT LOKO, BKM, MABUREH Satellite	CONTROL	MEN	29	Bi2	20-29	M	Farmer	FEEDING	Regular food supply, money to do business, survivors children should return to school and community help.
PORT LOKO, BKM, MABUREH Satellite	CONTROL	MEN	23				Farmer	VISITING	The role of the family is to visit the patient at the CCC and give words of encouragement.
PORT LOKO, BKM, MABUREH Satellite	CONTROL	MEN	25	Bi1	20-29	M	Farmer	VISITING	The family can visit the patients.
PORT LOKO, BKM, MABUREH Satellite	CONTROL	WOMEN	23	Ck2		F	Farmer	FEEDING	I took food, clothes to the CCC for him. All foods are provided by the CCC.
PORT LOKO, BKM, MABUREH Satellite	CONTROL	WOMEN	27	Ce6	50-59	F	Farmer	FEEDING	Only survivors get a bag of rich, a gallon of oil, and a cup of salt. These items were given to me in the first week from the CCC.
PORT LOKO, BKM, MABUREH Satellite	CONTROL	WOMEN	29	Ck6		F	Farmer	FEEDING	When you get well from the sickness, you need good food, clothes ( all clothes are taken from the survivors and burnt), medicines etc.
PORT LOKO, BKM, KABANTHAMA (CCC)	CCC	ELDERS	30	Ag4	70-9	M	Teacher	FEEDING	Give money and food.
PORT LOKO, BKM, KABANTHAMA (CCC)	CCC	ELDERS	23	Aj1	50-59	F	Trader	VISITING	Our brothers and sisters that are working there relay the message to the sick and give feedback to the family.
PORT LOKO, BKM, KABANTHAMA (CCC)	CCC	ELDERS	27	Al2	80-89	M	farmer	VISITING	Fear of not getting the sick. However, if the sick person can walk and a bit ok, you can visit or talk in a distance.
PORT LOKO, BKM, KABANTHAMA (CCC)	CCC	ELDERS	53	Ac3	50-59	M	Farmer	VISITING	We visit as we want.
PORT LOKO, BKM, KABANTHAMA (CCC)	CCC	YOUTH	10	Db2	20-29	M	CCC security	FEEDING	More people are now getting access to treatment at the Centre (Malaria, Diarrhoea, Fever and even Head ache are free of charge).
PORT LOKO, BKM, KABANTHAMA (CCC)	CCC	YOUTH	59	De10	20-29	F	House wife	FEEDING	The patients are kindly treated.
PORT LOKO, BKM, KABANTHAMA (CCC)	CCC	YOUTH	60	De11	20-29	F	House wife	FEEDING	Their response and reactions towards sick people is prompt.
PORT LOKO, BKM, KABANTHAMA (CCC)	CCC	YOUTH	61	De12	20-29	F	House wife	FEEDING	The free treatment offered to sick is very important.
PORT LOKO, BKM, KABANTHAMA (CCC)	CCC	YOUTH	31	Dp1	20-29	M	Masonry	FEEDING	The following are given to survivors: bag of rice, a foam mattress for adults, monthly cash of Le 400,000, half bag of corn/soy blneded, one 34 cm bucket of beans, toiletries (soap, paste, brush), medicine, clothing
PORT LOKO, BKM, KABANTHAMA (CCC)	CCC	YOUTH	27	Do1	20-29	M	Student	FEEDING/VISITING	1. Visiting the patients at the CCC 2. Preparing food for the patients at times. 3. Providing clothing to the sick.
PORT LOKO, BKM, KABANTHAMA (CCC)	CCC	YOUTH	11	Di1	20-29	M	Welder	VISITING	1. The choking smell of chlorine when sprayed around is too much to bear. 2. The patient were afraid to visit the Centre for fear of been killed.
PORT LOKO, BKM, KABANTHAMA (CCC)	CCC	MEN	23	Bf7	30-39	M	Farmer	FEEDING	Those who survived at the CCC in this area were given half bag of rice and half bag of corn flour. Those that survive from Hasting in Freetown were given a bag of rice, Le 200,000 and a foam mattress. Nothing was given to the families.
PORT LOKO, BKM, KABANTHAMA (CCC)	CCC	MEN	52	Bm5	40-49	M	Trader	VISITING	For PHC, many sicknesses are treated wherein relatives visit you often and again. For CCC, only visit when you are authorized.
PORT LOKO, BKM, KABANTHAMA (CCC)	CCC	WOMEN	28	Co2	30-39	F	Farmer	FEEDING	A bag of rice, one gallon oil, some beans, Le 300,000 for the two wives and children.
PORT LOKO, BKM, KABANTHAMA (CCC)	CCC	WOMEN	29	Cc5	50-59	F	Farmer	FEEDING	School fees/charges for their children, adequate feeding and homes to sleep.
PORT LOKO, BKM, KABANTHAMA (CCC)	CCC	WOMEN	8	Cb2	30-39	F	Farmer	VISITING	The disadvantages I have experienced with this Centre is that I was sick, and when my husband took my clothes to the Centre he was apprehended and forced to embark on a vehicle together with me, which then had an accident while we were travelling to Port Loko. When we arrived in Port Loko, the husband and my son died and I survived with serious head ache.	transfer to ETC?
PORT LOKO, KOYA, MAHOMA Satellite	CONTROL	ELDERS	40	Ab8	30-39	M	Farmer	FEEDING	CCC: no extra fee is paid.
PORT LOKO, KOYA, MAHOMA Satellite	CONTROL	ELDERS	42	Ab9	30-39	M	Farmer	FEEDING	My people from Port Loko are also working there; they talk to people and treat us well.
PORT LOKO, KOYA, MAHOMA Satellite	CONTROL	ELDERS	39	Aa8	30-39	M	Farmer	VISITING	CCC: family members are not allowed to enter and touch patients.
PORT LOKO, KOYA, MAHOMA Satellite	CONTROL	ELDERS	8	Ab3	30-39	M	Farmer	VISITING	We are not allowed to visit our people there.
PORT LOKO, KOYA, MAHOMA Satellite	CONTROL	ELDERS	43	Ae3	40-49	M	Farmer	VISITING	We visit and touch our relatives.
PORT LOKO, KOYA, MAHOMA Satellite	CONTROL	YOUTH	53	Do1	10-19	M	Student	FEEDING	THE CCC: they care for patients; they feed them properly, provide free medicals, and encourage them.
PORT LOKO, KOYA, MAHOMA Satellite	CONTROL	YOUTH	24	Dk1				VISITING	The family is not allowed to visit but if they are allowed, they will not go closer to the patients.
PORT LOKO, KOYA, MAHOMA Satellite	CONTROL	YOUTH	19	Di3	10-19	M	Farmer	VISITING	The family has no role to play, they should only be praying for the patients to get well.
PORT LOKO, KOYA, MAHOMA Satellite	CONTROL	MEN	18	Bk1	30-39	M	Farmer	FEEDING	Survivors do get a bag of rice and household utensils, Le100,000 cash, clothes, vegetable oil and some beans.
PORT LOKO, KOYA, MAHOMA Satellite	CONTROL	MEN	6	Bb2	30-39	M	Contact Tracer	VISITING	Visit to patients are restricted
PORT LOKO, KOYA, MAHOMA Satellite	CONTROL	MEN	16	Bf2	30-39	M	Farmer	VISITING	Family members are mostly discouraged to visit.
PORT LOKO, KOYA, MAHOMA Satellite	CONTROL	MEN	17	Bj1	40-49	M	Farmer	VISITING	The family has no means of helping an ebola infected person because they are not even encouraged to visit.
PORT LOKO, KOYA, MAHOMA Satellite	CONTROL	MEN	28	Bp1	30-39	M	Farmer	VISITING	The community members will support them by given them food and other assistances.
PORT LOKO, KOYA, MAHOMA Satellite	CONTROL	WOMEN	28	Cf4	20-29	F	Farmer	FEEDING	They give survivors money (Le 150,000), shoes, rice etc.
PORT LOKO, KOYA, MAHOMA Satellite	CONTROL	WOMEN	31	Cj1	20-29	F	Farmer	FEEDING	Take care of the family, provide food, money (Le 1,000,000- one million leones), take care of their children, send them to school.
PORT LOKO, KOYA, MAHOMA Satellite	CONTROL	WOMEN	65	Cm1	20-29	F	Farmer	FEEDING	The PHU has very good doctors and the CCC gives free food and medicines.
PORT LOKO, KOYA, MAHOMA Satellite	CONTROL	WOMEN	21	Cd5	40-49	F	Farmer	VISITING	Another role we play is to visit the sick at the CCC.
PORT LOKO, KOYA, MAHOMA Satellite	CONTROL	WOMEN	24	Cg1	30-39	F	Farmer	VISITING	They allow families to visit but they are not allowed to enter the CCC.
PORT LOKO, KOYA, MAHOMA Satellite	CONTROL	WOMEN	25	Cc7	30-39	F	Farmer	VISITING	Families prepare food for the sick even though sometimes they are not allowed to give the food to the sick.
PORT LOKO, KOYA, MAHOMA Satellite	CONTROL	WOMEN	26	Cg2	30-39	F	Farmer	VISITING	We pay visit to the sick to reduce their stress.
PORT LOKO, KOYA, MATEH, CCC	CCC	ELDERS	32	Ap1	30-39	M	Farmer	FEEDING	CCC: no payment for services. Feeding is available by government.
PORT LOKO, KOYA, MATEH, CCC	CCC	ELDERS	33	Ai2	50-59	F	Farmer	FEEDING	CCC: Survivors are supplied with food items.
PORT LOKO, KOYA, MATEH, CCC	CCC	ELDERS	42	Ac7	30-39	M	Farmer	VISITING	Visitors are allowed and you can embrace your loved ones.
PORT LOKO, KOYA, MATEH, CCC	CCC	ELDERS	39	Ak2	30-39	M	Farmer	VISITING	CCC: no visitors.
PORT LOKO, KOYA, MATEH, CCC	CCC	YOUTH	35	Dk2	10-19	M	Student	FEEDING	They will provide food, household materials and money for survivors.
PORT LOKO, KOYA, MATEH, CCC	CCC	YOUTH	28	Dm2	20-29	M	Farmer	VISITING	The family carries food to the patient at the centre; this is done provided the workers accept them.
PORT LOKO, KOYA, MATEH, CCC	CCC	YOUTH	29	Df5	10-19	F	Student	VISITING	Sometimes the family sends food and upon the order of the workers (security), they will give it to them.
PORT LOKO, KOYA, MATEH, CCC	CCC	YOUTH	34	Df7	10-19	F	Farmer	VISITING	AT THE CENTRE: at the centre, families have no hands in the caring. Only the workers are involved.
PORT LOKO, KOYA, MATEH, CCC	CCC	MEN	14	Bb2	30-39	M	Farmer	FEEDING	People can be treated at a free cost.
PORT LOKO, KOYA, MATEH, CCC	CCC	MEN	29	Bo1	30-39	M	Farmer	FEEDING	The survivors get household utensils, blankets, clothes, a bag of rice, foam mattress, medicines, a cash of le 60,000 is given to other patients who are treated for other sicknesses other than Ebola.
PORT LOKO, KOYA, MATEH, CCC	CCC	MEN	27	Bm1	30-39	M	Farmer	VISITING	The CCC takes care of everything. The family only pays visits at times.
PORT LOKO, KOYA, MATEH, CCC	CCC	WOMEN	17	Cc3	20-29	F	Farmer	FEEDING	Food supply was done in other villages but our community was not considered, so they barely rely on the proceeds of their families.
PORT LOKO, KOYA, MATEH, CCC	CCC	WOMEN	37	Cp2	40-49	F	Farmer	VISITING	No family member is allowed to visit the CCC.
TONKOLILI, KUNIKE, MASIAKA, satellite	CONTROL	ELDERS	10	Aj1	70-79	M	Farmer	FEEDING	Treatment of patient at free cost is not valued much mostly when it comes to Ebola treatment.
TONKOLILI, KUNIKE, MASIAKA, satellite	CONTROL	ELDERS	23	Ao1	40-49	M	Farmer	VISITING	The families sometimes visit the patient at the centre.
TONKOLILI, KUNIKE, MASIAKA, satellite	CONTROL	ELDERS	26	A02	40-49	M	Farmer	VISITING	Yes, families are allowed to visit patients at the CCC.
TONKOLILI, KUNIKE, MASIAKA, satellite	CONTROL	ELDERS	84	Dl3	20-29	F	Student	FEEDING	Enough medicines are available for free. It has eradicated Ebola from our land.
TONKOLILI, KUNIKE, MASIAKA, satellite	CONTROL	YOUTH	85	Dm2	10-19	M	Student	FEEDING	We don’t pay for any service and feeding is free.
TONKOLILI, KUNIKE, MASIAKA, satellite	CONTROL	YOUTH	82	Dm3	10-19	M	Student	FEEDING	CCC: no payment is required. PHU: payment is involved.
TONKOLILI, KUNIKE, MASIAKA, satellite	CONTROL	YOUTH	44	Dm2	10-19	M	Student	FEEDING	A bag of rice, onions and a gallon of oil.
TONKOLILI, KUNIKE, MASIAKA, satellite	CONTROL	YOUTH	46	Do1	20-29	M	Student	FEEDING	Rice, oil, fish, foam mattress etc.
TONKOLILI, KUNIKE, MASIAKA, satellite	CONTROL	YOUTH	35	Db8	20-29	M	Student	VISITING	The family prays and sends greetings as a means to tell the victim that they care too.
TONKOLILI, KUNIKE, MASIAKA, satellite	CONTROL	YOUTH	42	Dc7	20-29	M	Student	VISITING	Stand at the window to talk and ask about the welfare of the patient.
TONKOLILI, KUNIKE, MASIAKA, satellite	CONTROL	YOUTH	41	De5	20-29	F	Student	VISITING	Yes, families can visit but cannot enter the CCC but stand in a distance.
TONKOLILI, KUNIKE, MASIAKA, satellite	CONTROL	YOUTH	25	Bk1	30-39	M	Farmer	FEEDING	They are given rice and money but the quantity and amount, I do not know.
TONKOLILI, KUNIKE, MASIAKA, satellite	CONTROL	MEN	26	Bl1	40-49	M	Farmer	FEEDING	They are supplied with rice, bulgur, foam mattress, oil, onions etc, quantities of these items, I do not know.
TONKOLILI, KUNIKE, MASIAKA, satellite	CONTROL	MEN	22	Bb4	40-49	M	Farmer	VISITING	Families are not allowed to visit the sick at the CCC.
TONKOLILI, KUNIKE, MASIAKA, satellite	CONTROL	MEN	19	Bi1	30-39	M	Farmer	VISITING	We have little or nothing to do to help with the care of patients at the CCC.
TONKOLILI, KUNIKE, MASIAKA, satellite	CONTROL	MEN	27	Ad7	30-39	M	Farmer	FEEDING	The family can appoint a member of the family to wear plastic bags on their hands to give food, medicine and water to the patient.
TONKOLILI, KUNIKE, MAWOLIE, CCC	CCC	ELDERS	28	Ah4	80-89	M	Farmer	FEEDING	A bag of bulgur, corn soy blended vegetable oil.
TONKOLILI, KUNIKE, MAWOLIE, CCC	CCC	ELDERS	25	Ad6	30-39	M	Farmer	VISITING	The role of the family is only to visit the sick.
TONKOLILI, KUNIKE, MAWOLIE, CCC	CCC	ELDERS	24	Dd4	30-39	F	Farmer	VISITING	If not Ebola, they can visit but if it is Ebola no one is allowed to visit.
TONKOLILI, KUNIKE, MAWOLIE, CCC	CCC	YOUTH	59	Da11	20-29	F	Farmer	FEEDING	CCC: all staffs are active. Free food and treatment are given. PHU: Doctors work but nurses don’t do their work fast. No free treatment.
TONKOLILI, KUNIKE, MAWOLIE, CCC	CCC	YOUTH	25	Dh4	10-19	M	Student	FEEDING	When I was discharged, I received 2 (Two) bags of bulgur, 2 (Two) bags of corn flower, 2 (Two) tins oil and chlorine.
TONKOLILI, KUNIKE, MAWOLIE, CCC	CCC	YOUTH	24	Dd4	30-39	F	Farmer	VISITING	If not Ebola, they can visit but if it is Ebola no one is allowed to visit.
TONKOLILI, KUNIKE, MAWOLIE, CCC	CCC	YOUTH	18	Dh1	10-19	M	Student	VISITING	There have been cases but not Ebola cases. Our people go there to hear of how the patients are feeling.
TONKOLILI, KUNIKE, MAWOLIE, CCC	CCC	YOUTH	60	Ba11	60-69	M	Farmer	FEEDING	The CCC has been useful because they treat sick persons in the community.
TONKOLILI, KUNIKE, MAWOLIE, CCC	CCC	MEN	62	Ba12	60-69	M	Farmer	FEEDING	CCC: people are well taken care of and given free food. Free medical services offered. PHU: people are not encouraged and they give money for consultation and medicines are not given; only prescriptions are given for you to buy medicines.
TONKOLILI, KUNIKE, MAWOLIE, CCC	CCC	MEN	61	Bb9	40-49	M	Teacher	FEEDING	CCC: Ebola patients are taken care of. PHU: For the treatment of common sicknesses. Free medical is offered for under 5’s, pregnant women and lactating mothers.
TONKOLILI, KUNIKE, MAWOLIE, CCC	CCC	MEN	31	Ba8	60-69	M	Farmer	FEEDING	When survivors are discharged they are supplied with a bag of rice, cooking oil, beans and money around Le 200,000 or Le 250,000 (Two hundred or two hundred and fifty thousand leones).
TONKOLILI, KUNIKE, MAWOLIE, CCC	CCC	MEN	8	Bf1	30-39	M	Farmer	VISITING	An advantage of the centre is; everyone in our community is allowed at the centre and when the sick is investigated and tests carried out, if it is an Ebola cases, they will transfer the person to a holding centre and if any other sickness the person will be admitted until they fully recover.
TONKOLILI, KUNIKE, MAWOLIE, CCC	CCC	MEN	28	Bh5	20-29	M	Mason	VISITING	The family visits the sick at the CCC but are not allowed to enter but stand a distance from the sick and say what they want to say.
TONKOLILI, KUNIKE, MAWOLIE, CCC	CCC	MEN	24	Ca5	40-49	F	Farmer	FEEDING	We want government to give them food, household materials and responsible for their children’s education.
TONKOLILI, KUNIKE, MAWOLIE, CCC	CCC	WOMEN	49	Cd6	30-39	F	Farmer	FEEDING	The CCC is a free treatment centre for Ebola and food is also given for free.
TONKOLILI, KUNIKE, MAWOLIE, CCC	CCC	WOMEN	14	Cf2	40-49	F	Farmer	VISITING	We only visit them.
TONKOLILI, KUNIKE, MAWOLIE, CCC	CCC	WOMEN	29	Cg1	20-29	F	Farmer	VISITING	Through visitation and phone calls.
TONKOLILI, KUNIKE, MAWOLIE, CCC	CCC	WOMEN	40	Aa6	50-59	F	Farmer	FEEDING	CCC: free treatment.
TONKOLILI, TANE, MAKPAKI (Satellite)	CONTROL	ELDERS	22	Ah2	40-49	M	Farmer	FEEDING	At Home: When the patient has started exhibiting symptoms of Ebola, they should be given ORS using black plastic bag to cover your hands and with some tablets for head ache. At the Centre: we want to pay visit and even cook the favorite food of the patient
TONKOLILI, TANE, MAKPAKI (Satellite)	CONTROL	ELDERS	23	Ae3	40-49	M	Farmer	FEEDING	Things like rice, beans, oil, foam mattress and some amount of money is given to the patient.
TONKOLILI, TANE, MAKPAKI (Satellite)	CONTROL	YOUTH	6	Ae1	40-49	M	Farmer	FEEDING/DISTANCE	Our sick people are treated free. The distance to the site is very close. Food is given to patients at free of cost
TONKOLILI, TANE, MAKPAKI (Satellite)	CONTROL	YOUTH	19	Ak1	50-59	M	Farmer	VISITING	The family is expected to pay visit and even prepare food of the patient’s choice but we are restricted in visiting let alone cook for the patient.
TONKOLILI, TANE, MAKPAKI (Satellite)	CONTROL	YOUTH	24	Dm1	10-19	F	Student	FEEDING	They should give them foam mattress, food, oil, and clothes to wear.
TONKOLILI, TANE, MAKPAKI (Satellite)	CONTROL	MEN	23	Da3	10-19	F	Student	VISITING	There is nothing we can do with patients at the centre. It is the responsibility of the workers.
TONKOLILI, TANE, MAKPAKI (Satellite)	CONTROL	MEN	15	Dc5	10-19	M	Student	VISITING	The families keep remembering them in their prayers until they get well or die. There is nothing we can do.
TONKOLILI, TANE, MAKPAKI (Satellite)	CONTROL	MEN	16	Dg3	10-19	M	Student	VISITING	The families of the sick person will find food and take it to them.
TONKOLILI, TANE, MAKPAKI (Satellite)	CONTROL	MEN	19	Dk1	20-29	F	Farmer	VISITING	Nobody is allowed to visit the CCC.
TONKOLILI, TANE, MAKPAKI (Satellite)	CONTROL	MEN	28	Bg5	50-59	M	Farmer	FEEDING	We heard that they supply survivors with a bag of rice, a gallon of oil, soap, foam mattresses and bed sheets.
TONKOLILI, TANE, MAKPAKI (Satellite)	CONTROL	WOMEN	25	Be8	40-49	M	Teacher	VISITING	There is no provision for any family members to visit the CCC.
TONKOLILI, TANE, MAKPAKI (Satellite)	CONTROL	WOMEN	61	Be15	40-49	M	Teacher	VISITING	PHU: medically takes care of all sorts of sicknesses and people are allowed to visit. CCC: treats only Ebola cases and people are not allowed to visit.
TONKOLILI, TANE, MAKPAKI (Satellite)	CONTROL	WOMEN	21	Bf6	60-69	M	Farmer	VISITING	The Head man, the Community Health Worker and the Youth Leader decides who should come to the CCC. They will examine the person to ascertain the signs and symptoms if they are in relation to Ebola, then they will call 117 for the service of an ambulance.
TONKOLILI, TANE, MAKPAKI (Satellite)	CONTROL	WOMEN	37	Ac4	40-49	F	Farmer	FEEDING	CCC: 1. free treatment is available. 2. They feed the people. 3. They care for the patients.
TONKOLILI, TANE, MARRAH (CCC)	CCC	ELDERS	21	Ai2	50-59	M	Farmer	FEEDING	They need food, money, household materials and government to be responsible for their children’s education.
TONKOLILI, TANE, MARRAH (CCC)	CCC	ELDERS	87	De17	20-29	F	Farmer	FEEDING	CCC: free treatment.
TONKOLILI, TANE, MARRAH (CCC)	CCC	YOUTH	47	Da9	20-29	F	Farmer	FEEDING	Rice, bed sheets, money, foam mattress are given to survivors.
TONKOLILI, TANE, MARRAH (CCC)	CCC	YOUTH	52	Db3	20-29	F	Farmer	FEEDING	Oil, money Le 500,000 (Five hundred thousand leones).
TONKOLILI, TANE, MARRAH (CCC)	CCC	YOUTH	45	Dc10	10-19	M	Student	FEEDING	The survivors are given money, rice, certificate etc.
TONKOLILI, TANE, MARRAH (CCC)	CCC	YOUTH	50	Dc11	10-19	M	Student	FEEDING	Food to eat like rice.
TONKOLILI, TANE, MARRAH (CCC)	CCC	YOUTH	13	Dc3	10-19	M	Student	VISITING	The staff at the CCC drive us anytime we go to the centre for help.
TONKOLILI, TANE, MARRAH (CCC)	CCC	YOUTH	38	Dc9	10-19	M	Student	VISITING	We are not allowed to visit the sick at the CCC, we only escort them.
TONKOLILI, TANE, MARRAH (CCC)	CCC	YOUTH	37	De8	20-29	F	Farmer	VISITING	We will escort them to the CCC.
TONKOLILI, TANE, MARRAH (CCC)	CCC	YOUTH	39	Dj2	20-29	M	Student	VISITING	You will not be allowed to visit because there is no part you can play in the care for the sick. We are not allowed to enter the CCC.
TONKOLILI, TANE, MARRAH (CCC)	CCC	YOUTH	35	Dl2	10-19	M	Student	VISITING	They will appoint a member of the family to take care of the sick before taking him / her to the CCC.
TONKOLILI, TANE, MARRAH (CCC)	CCC	YOUTH	36	Ba7	40-49	M		FEEDING	The centre is useful to us in the following ways: 1.The sensitization given to us by the Nurses. 2. The treatment of common diseases at free cost.
TONKOLILI, TANE, MARRAH (CCC)	CCC	MEN	6	Be1	40-49	M		FEEDING	Treatment of common diseases like malaria, headache, fever at free cost. The Nurses and other health with workers are sensitizing us with regards to the Ebola virus
TONKOLILI, TANE, MARRAH (CCC)	CCC	MEN	18	Bd3	30-39	M		VISITING	Families are not allowed to visit.
TONKOLILI, TANE, MARRAH (CCC)	CCC	MEN	12	Cb4	30-39	F	Trader	FEEDING	Treatment is free and efficient, now most people from other villages come on their own for treatment. My mother and my sister were taken for treatment but it proved Ebola negative.
TONKOLILI, TANE, MARRAH (CCC)	CCC	WOMEN	25	Cc3	40-49	F	Trader	FEEDING	It is useful never mind not with Ebola patients but as a free health care for all sicknesses.
TONKOLILI, TANE, MARRAH (CCC)	CCC	WOMEN	29	Cd2	30-39	F	Trader	FEEDING	CCC: free of charge.
TONKOLILI, TANE, MARRAH (CCC)	CCC	WOMEN	28	Cc5	40-49	F	Trader	VISITING	CCC: no family is allowed to visit. PHU: visitation is allowed.

## Sheet: BURIAL
DISTRICT	VILLAGE TYPE	GROUP TYPE	RUN NUMBER	CARD NUMBER	AGE RANGE	GENDER	OCCUPATION	TYPE OF STATEMENT	STATEMENT
KONO, NIMIYAMA, BAMBAKUNAYA Satellite	CONTROL	WOMEN	33	Ca3	50-59	F	Farmer	FUNERAL	The corpse should be placed in a body bag and buried.
TONKOLILI, KUNIKE, MAWOLIE, CCC	CCC	WOMEN	33	Cf5	40-49	F	Farmer	FUNERAL	The placing of corpse in a body bag is what we are against.
TONKOLILI, TANE, MAKPAKI (Satellite)	CONTROL	YOUTH	36	Dg4	10-19	M	Student	FUNERAL	I am against the placing of corpses in a body bag for burial.
TONKOLILI, TANE, MAKPAKI (Satellite)	CONTROL	YOUTH	32	Dm2	10-19	F	Student	FUNERAL	Let them not bury the dead in a body bag again.
TONKOLILI, TANE, MAKPAKI (Satellite)	CONTROL	YOUTH	29	Dl2	10-19	F	Student	FUNERAL	The burial team will bury the corpse by placing it in a body bag.
KAMBIA, MAGBEMA, FAKUNIYA (SATELLITE)	CONTROL	ELDERS	50	Ac6	60-69	M	Farmer	FUNERAL	The burial team and the family should bury the dead.
KAMBIA, MAGBEMA, FAKUNIYA (SATELLITE)	CONTROL	MEN	26	Bm4	30-39	M	Carpenter	FUNERAL	We would like the burial team to bring the corpses home so that their families will offer prayers for them before burying them.
KAMBIA, MAGBEMA, FAKUNIYA (SATELLITE)	CONTROL	WOMEN	28	Cc3	50-59	F	Farmer	FUNERAL	To allow few family members to be present during the burial process.
KAMBIA, MAGBEMA, ROKUPR (CCC)	CCC	YOUTH	45	Dn4	20-29	M	Farmer	FUNERAL	We want the CCC to bury the dead perfectedly. For instance, allow families to stay afar and pray on the corpse before burial.
KAMBIA, MAGBEMA, ROKUPR (CCC)	CCC	YOUTH	46	Do1	40-49	M	farmer	FUNERAL	The burial team accompanied corpse to the village of origin or where the deceased used to stay before burial.
KONO, FIAMA, WAIMA (satellite)	CONTROL	ELDERS	41	Ac8	60-68	F	Farmer	FUNERAL	When somebody dies at the centre the burial team brings the corpse to his/her home (Village) and buries it there.
KONO, FIAMA, WAIMA (satellite)	CONTROL	ELDERS	43	Ag5	50-59	M	Farmer	FUNERAL	The corpse should be placed in a body bag, prayed on and buried peacefully in his / her home town.
KONO, FIAMA, WAIMA (satellite)	CONTROL	MEN	35	Bf6	40-49	M	Farmer	FUNERAL	The burial team should take charge of the burial, but they should wear protective gears on one family member.
KONO, FIAMA, WAIMA (satellite)	CONTROL	WOMEN	33	Cg4	30-39	F	Trader	FUNERAL	Since the virus has not been eradicated completely, I will like the Red Cross burial team to continue the burial. We want the burial team to allow families to pray on their corpses.
KONO, FIAMA, SAWIE (CCC)	CCC	ELDERS	27	Ad3	80-89	M	Farmer	FUNERAL	The body should be washed, wrapped in white cloth and prayers performed before been buried in the deceased village.
KONO, FIAMA, SAWIE (CCC)	CCC	YOUTH	53	Dc9	10-19	M	Student	FUNERAL	Bring the corpse to the family in the village for identification.
KONO, FIAMA, SAWIE (CCC)	CCC	YOUTH	54	Df7	20-29	M	Auto Mechanic	FUNERAL	Bring the corpse, wash and pray on it, and go with the burial team for burial.
KONO, FIAMA, SAWIE (CCC)	CCC	YOUTH	55	Db8	20-29	M	Student	FUNERAL	We will wear protective gears and do the burial ourselves.
KONO, FIAMA, SAWIE (CCC)	CCC	YOUTH	56	Da11	30-39	M	Farmer	FUNERAL	The burial team and the family should see and bury the corpse.
KONO, FIAMA, SAWIE (CCC)	CCC	YOUTH	57	Dc10	10-19	M	Student	FUNERAL	Call the family, bring the corpse, wash and dress it, offer prayers before the burial team and the family bury the dead.
KONO, NIMIYAMA, BAMBAKUNAYA Satellite	CONTROL	YOUTH	40	Da14	20-29	M	Student	FUNERAL	Let the CCC gives protective gear (gloves, PPEs etc) and hand over the corpse to the family members who will wash, dress (Kansakay) and pray on the corpse before burial (Dignified burial as before with protective gears).
KONO, NIMIYAMA, BAMBAKUNAYA Satellite	CONTROL	MEN	44	Ba8		M	Farmer	FUNERAL	The body should be brought to their villages for prayers before a dignified burial.
KONO, NIMIYAMA, BAMBAKUNAYA Satellite	CONTROL	MEN	45	Bd4		M	Farmer	FUNERAL	Body identification by the family should be part of the process in the family.
KONO, NIMIYAMA, BAMBAKUNAYA Satellite	CONTROL	WOMEN	31	Cc7	50-59	F	Farmer	FUNERAL	The burial team takes the corpse to their village and buries them.
KONO, NIMIYAMA, CONDAMA (CCC)	CCC	ELDERS	36	Ac5	60-69	M	Farmer	FUNERAL	We want prayers to be offered for the dead. The corpse should be place in a body bag before burial at the deceased home town.
KONO, NIMIYAMA, CONDAMA (CCC)	CCC	MEN	32	Br1	40-49	M	Farmer	FUNERAL	They only inform the family members to prepare the grave site and even ask them to provide dress to bury their dead.
KONO, NIMIYAMA, CONDAMA (CCC)	CCC	MEN	33	Bs1	40-49	M	Farmer	FUNERAL	We please want the CCC to bring the corpse to the family house, wash, dress and pray before burial.
PORT LOKO, BKM, MABUREH Satellite	CONTROL	MEN	33	Bb5	30-39	M		FUNERAL	The CCC should bring the corpse to the family and give the family protective gears to bury their dead.
PORT LOKO, BKM, MABUREH Satellite	CONTROL	WOMEN	34	Cd3		F	Farmer	FUNERAL	I want the corpse to be brought back to the community, help us to do the burial by washing the corpse, allow us to pray on the corpse etc.
PORT LOKO, BKM, KABANTHAMA (CCC)	CCC	MEN	31	Bj1	30-39	M	Farmer	FUNERAL	Employ members of the community so that the bodies will be handled with care.
PORT LOKO, BKM, KABANTHAMA (CCC)	CCC	MEN	32	Bi2	30-39	M	Farmer	FUNERAL	To allow us to pray on the corpses before burial.
PORT LOKO, BKM, KABANTHAMA (CCC)	CCC	WOMEN	33	Ca4	50-59	F	Farmer	FUNERAL	To be given access to the CCC to pay last respect to our loved ones who have died and give them decent burials.
PORT LOKO, KOYA, MAHOMA Satellite	CONTROL	ELDERS	26	Af4	40-49	F	Farmer	FUNERAL	The burial team should come with the corpse, wash and dress it, dig the grave well, offer prayers for the deceased and then bury them.
PORT LOKO, KOYA, MAHOMA Satellite	CONTROL	MEN	21	Bh2	20-29	M	Farmer	FUNERAL	The burial team carries the body to the village and ask for their family as they will dig the grave and the burial team does the burial.
PORT LOKO, KOYA, MAHOMA Satellite	CONTROL	MEN	23	Bm2	30-39	M	Farmer	FUNERAL	We want them to wash the corpse, dress with white cloth, pray and bury without a body bag.
PORT LOKO, KOYA, MATEH, CCC	CCC	YOUTH	45	Dg2	10-19	F	Student	FUNERAL	We want the CCC to bury the dead perfectly. For instance, allow families to stay afar and pray on the corpse before burial.
PORT LOKO, KOYA, MATEH, CCC	CCC	YOUTH	46	Dk3	10-19	M	Student	FUNERAL	The burial team accompanied corpse to the village of origin or where the deceased used to stay before burial.
PORT LOKO, KOYA, MATEH, CCC	CCC	MEN	32	Br1	40-49	M	Farmer	FUNERAL	They inform the family members to prepare the grave site and even ask them to provide dress (kassankay) to bury their dead.
TONKOLILI, KUNIKE, MASIAKA, satellite	CONTROL	ELDERS	30	Ag5	50-59	F	Nurse	FUNERAL	The family of the deceased is informed and the grave is dug. When the burial team comes with the corpse, it is buried in the grave by them.
TONKOLILI, KUNIKE, MASIAKA, satellite	CONTROL	WOMEN	35	Ca4	40-49	F		FUNERAL	I want the burial team to involve families during the burial process (pray on corpses).
TONKOLILI, KUNIKE, MASIAKA, satellite	CONTROL	WOMEN	36	Cc11	30-39	F	Farmer	FUNERAL	Let the burial team continue the burial process but allow us to be where they are burying even if we stand at a distance.
TONKOLILI, KUNIKE, MASIAKA, satellite	CONTROL	WOMEN	37	Ci5	30-39	F	Farmer	FUNERAL	I want the burial team to receive dresses from us for the corpse and allow us to follow them to the burial and allow us to witness the burial.
TONKOLILI, KUNIKE, MAWOLIE, CCC	CCC	MEN	39	Ba9	60-69	M	Farmer	FUNERAL	If someone dies of Ebola, we will love to see the burial team take over the burial but if the results proves negative, we will like the CCC to give us the corpse so that we will perform the burial ourselves.
TONKOLILI, TANE, MAKPAKI (Satellite)	CONTROL	ELDERS	26	Ac3	60-69	M	Farmer	FUNERAL	The corpse should be washed, dressed with white cloth, put in a body bag, offer prayers and gently buried them in the deceased home town.
TONKOLILI, TANE, MAKPAKI (Satellite)	CONTROL	ELDERS	25	Af2	40-49	F	Farmer	FUNERAL	The family are informed and instructed to dig the grave for the dead. The corpse is then taken to the village of the deceased and buried in a body bag. Telephone calls are made to the family to inform them about the death of their loves ones.
TONKOLILI, TANE, MAKPAKI (Satellite)	CONTROL	YOUTH	33	Dl3	10-19	F	Student	FUNERAL	I want them to wash the corpse, pray on them and bury them in the presence of their family.
TONKOLILI, TANE, MAKPAKI (Satellite)	CONTROL	MEN	34	Bf9	60-69	M	Farmer	FUNERAL	Those at the CCC will take care of the corpses and they will bury them in the case of Ebola but if not Ebola, the burial team will take the corpse to village where the burial team and the family will jointly bury the dead.
TONKOLILI, TANE, MARRAH (CCC)	CCC	ELDERS	27	Ab12	40-49	M	Farmer	FUNERAL	The way the burial team does the burial is very bad. Red Cross can allow families to accompany the corpse to the grave. Prayers will be offered and then they bury.
TONKOLILI, TANE, MARRAH (CCC)	CCC	MEN	23	Bd6	30-39	M		FUNERAL	The corpse should just be placed in a body bag and taken to his or her community for burials.
TONKOLILI, TANE, MARRAH (CCC)	CCC	WOMEN	15	Ce2	40-49	F	Farmer	FUNERAL	We prefer the CCC to come with the corpse home for identification, allow the burial team to wash, dress, pray and bury the corpse with respect.
PORT LOKO, BKM, KABANTHAMA (CCC)	CCC	YOUTH	66	De17	20-29	F	House wife	FUNERAL	They should not wash corpses.
PORT LOKO, BKM, KABANTHAMA (CCC)	CCC	YOUTH	69	Df5	20-29	M	Motor Bike rider	FUNERAL	Traditional societies should not be involved in any practices that will expose them to this disease.
PORT LOKO, BKM, KABANTHAMA (CCC)	CCC	MEN	55	Bm7	40-49	M	Trader	FUNERAL	Not to wash dead bodies and not to bury the dead. Always call 117 when someone feels sick. Avoid bodily contact. They should not accommodate strangers.
TONKOLILI, KUNIKE, MAWOLIE, CCC	CCC	WOMEN	28	Ca7	40-49	F	Farmer	FUNERAL	They will be responsible to bury the dead. After that they will visit the house of the deceased house to quarantine it.
TONKOLILI, TANE, MAKPAKI (Satellite)	CONTROL	WOMEN	45	Cb10	30-39	F	Farmer	FUNERAL	I will advise we call the burial team to come and do the burial to avoid the spread of the sickness.
TONKOLILI, TANE, MARRAH (CCC)	CCC	ELDERS	26	Ad2	30-39	F	Farmer	FUNERAL	The burial team will be responsible for the burial because we are warned not to touch a corpse neither bury it.
KAMBIA, MAGBEMA, FAKUNIYA (SATELLITE)	CONTROL	ELDERS	47	Ac5	60-69	M	Farmer	FUNERAL	They are buried by the burial team.
KAMBIA, MAGBEMA, FAKUNIYA (SATELLITE)	CONTROL	MEN	24	Bm3	30-39	M	Carpenter	FUNERAL	The deceased will be buried by the burial team.
KAMBIA, MAGBEMA, ROKUPR (CCC)	CCC	ELDERS	29	Ac7	50-59	M		FUNERAL	The burial team is responsible for their burials.
KAMBIA, MAGBEMA, ROKUPR (CCC)	CCC	YOUTH	32	Da8	20-29	M	Teacher	FUNERAL	Some will die and be buried without the knowledge of their family.
KAMBIA, MAGBEMA, ROKUPR (CCC)	CCC	YOUTH	44	Dk3	20-29	M	Farmer	FUNERAL	He / she will be burial by the ebola burial team.
KAMBIA, MAGBEMA, ROKUPR (CCC)	CCC	WOMEN	37	Cd5	40-49	F	Farmer & Trader	FUNERAL	All I know is the burial team take the corpse to the cemetery for burial. What happens next, I do not know.
KONO, FIAMA, WAIMA (satellite)	CONTROL	YOUTH	36	Da6	20-29	F	Hair Dresser	FUNERAL	The Ebola burial team will dress the corpse and bury it.
KONO, FIAMA, WAIMA (satellite)	CONTROL	YOUTH	37	Dh3	30-39	M	Farmer	FUNERAL	The burial team should wash the corpse, pray on it and bury the dead.
KONO, FIAMA, WAIMA (satellite)	CONTROL	MEN	33	Bc2	30-39	M	Farmer	FUNERAL	When someone dies at theCCC the burial team will bury the dead.
KONO, FIAMA, WAIMA (satellite)	CONTROL	WOMEN	31	Cf3	30-39	F	Farmer	FUNERAL	The Red Cross burial team will bury the corpse.
KONO, FIAMA, SAWIE (CCC)	CCC	YOUTH	51	Df6	20-29	M	Auto Mechanic	FUNERAL	The burial team will bury the corpse.
KONO, FIAMA, SAWIE (CCC)	CCC	MEN	66	Bb26	40-49	M	Farmer	FUNERAL	I will tell them not to touch sick person, no burial by the community
KONO, FIAMA, SAWIE (CCC)	CCC	MEN	37	Bd13	40-49	M	Farmer	FUNERAL	When somebody dies at the CCC, the burial team will take charge of the burial.
KONO, FIAMA, SAWIE (CCC)	CCC	WOMEN	42	Cb7	30-39	F	Farmer	FUNERAL	For now there is no decision to make as the sickness is still around. Let the burial team continue to do the burial as they have been doing.
KONO, FIAMA, SAWIE (CCC)	CCC	WOMEN	40	Cf9	30-39	F	Farmer	FUNERAL	The burial team as we heard will bury according to their wish.
KONO, NIMIYAMA, BAMBAKUNAYA Satellite	CONTROL	ELDERS	40	Ab7	60-69	M	Farmer	FUNERAL	The burial team will bury the way authorities by health officers.
KONO, NIMIYAMA, BAMBAKUNAYA Satellite	CONTROL	MEN	41	Bg7		M	Farmer	FUNERAL	The only thing they will do with the body is that the Ebola burial team will bury the corpse.
KONO, NIMIYAMA, CONDAMA (CCC)	CCC	YOUTH	12	Dk1	20-29	F	Trader	FUNERAL	The burial team takes care of the dead and buries it.
KONO, NIMIYAMA, CONDAMA (CCC)	CCC	YOUTH	33	Di4	20-29	F	Farmer	FUNERAL	Let the burial team take care of the burial process.
KONO, NIMIYAMA, CONDAMA (CCC)	CCC	YOUTH	34	Dc4	20-29	M	Driver	FUNERAL	There should be a mortuary at the CCC and the corpse should be tested to know if the person died of Ebola or not. The burial team should do the burial.
PORT LOKO, BKM, MABUREH Satellite	CONTROL	WOMEN	32	Ce7	50-59	F	Farmer	FUNERAL	I don’t know. I only know and was told that the burial team does the burial.
PORT LOKO, BKM, KABANTHAMA (CCC)	CCC	ELDERS	22	Ai1	70-79	F	Farmer	FUNERAL	The family will decide not to go to the center because of the bye-laws as no one is allowed to enter that is not sick or a worker in the center.
PORT LOKO, BKM, KABANTHAMA (CCC)	CCC	ELDERS	34	Ad5	50-59	M	Farmer	FUNERAL	The burial team takes it for burial without the family setting eyes on them.
PORT LOKO, BKM, KABANTHAMA (CCC)	CCC	YOUTH	36	Db5	20-29	M	CCC security	FUNERAL	When somebody dies of Ebola, it is the responsibility of the burial team to bury them. The family of the deceased only digs the grave and the burial team buries the dead.
PORT LOKO, BKM, KABANTHAMA (CCC)	CCC	WOMEN	32	Cn2	20-29	F	Farmer	FUNERAL	The burial teams are charged with the responsibility to bury the dead.
PORT LOKO, KOYA, MAHOMA Satellite	CONTROL	ELDERS	9	Af1	40-49	F	Farmer	FUNERAL	We don’t see and bury our loved ones.
PORT LOKO, KOYA, MAHOMA Satellite	CONTROL	YOUTH	31	Dg4	20-29	F	Farmer	FUNERAL	The burial team will bury the dead.
PORT LOKO, KOYA, MAHOMA Satellite	CONTROL	YOUTH	32	Dl2	20-29	F	Student	FUNERAL	The government will bury them. The family will never see the corpse.
PORT LOKO, KOYA, MAHOMA Satellite	CONTROL	WOMEN	35	Cg3	30-39	F	Farmer	FUNERAL	The burial team will take the corpse to be buried and we are told not to cry.
PORT LOKO, KOYA, MATEH, CCC	CCC	ELDERS	9	Af1	40-49	F	Farmer	FUNERAL	We don’t see and bury our loved ones.
PORT LOKO, KOYA, MATEH, CCC	CCC	WOMEN	49	Cn5	40-49	F	Farmer	FUNERAL	The burial team buries the dead in a body bag.
PORT LOKO, KOYA, MATEH, CCC	CCC	WOMEN	50	Ck6	60-69	F	Farmer	FUNERAL	The dead is dressed with bed sheets and plastic and buried.
PORT LOKO, KOYA, MATEH, CCC	CCC	WOMEN	52	Cf3	40-49	F	Farmer	FUNERAL	They take the corpse by hand to the burial site.
TONKOLILI, KUNIKE, MASIAKA, satellite	CONTROL	YOUTH	53	Dl2	20-29	F	Student	FUNERAL	The corpses should be washed, dressed and placed in the body bag before burial by the burial team.
TONKOLILI, KUNIKE, MASIAKA, satellite	CONTROL	WOMEN	32	Ca3	40-49	F		FUNERAL	The burial team will be responsible for the burial.
TONKOLILI, KUNIKE, MAWOLIE, CCC	CCC	YOUTH	35	Db7	10-19	F	Student	FUNERAL	The burial team wears the dress [PPE] and places the corpse in a plastic bag.
TONKOLILI, TANE, MAKPAKI (Satellite)	CONTROL	MEN	36	Bf10	60-69	M	Farmer	FUNERAL	The health workers could do it better than the community so they should be entrusted with the responsibility of burying the dead till the end of Ebola because they have protective gears to put on.
TONKOLILI, TANE, MAKPAKI (Satellite)	CONTROL	MEN	35	Be10	40-49	M	Teacher	FUNERAL	For my part, I want the system of burial to remain as it is so we will not contaminate the system.
TONKOLILI, TANE, MAKPAKI (Satellite)	CONTROL	WOMEN	46	Cl1	20-29	F	Farmer	FUNERAL	When our relatives die, the CCC should come with the corpse for us to do the safe burial with protective gears provided.
TONKOLILI, TANE, MAKPAKI (Satellite)	CONTROL	WOMEN	44	Cg5	30-39	F	Farmer	FUNERAL	Let the burial team bury the dead.
KAMBIA, MAGBEMA, ROKUPR (CCC)	CCC	WOMEN	69	Cg6	40-49	F	Trader	FUNERAL	Not to wash corpses.
KONO, FIAMA, WAIMA (satellite)	CONTROL	ELDERS	60	Ai5	40-49	F		FUNERAL	1.They should not wash corpses. 2.They should not eat bush meat like, monkey, chimpanzee and bat. 3.Any suspected case should be reported to the CCC.
TONKOLILI, KUNIKE, MASIAKA, satellite	CONTROL	ELDERS	32	Ao3	40-49	M	Farmer	FUNERAL	The corpse should not be washed. It should be placed in a body bag and prayers offered before burial.
TONKOLILI, KUNIKE, MASIAKA, satellite	CONTROL	ELDERS	33	Ah3	70-79	M	Farmer	FUNERAL	The corpse should not be washed but should be dressed with white cloth and placed in a body bag. Prayers should be offered for the corpse before burial.
KAMBIA, MAGBEMA, FAKUNIYA (SATELLITE)	CONTROL	WOMEN	25	Ca6	50-59	F	Farmer	FUNERAL	I want the head of the CCC to inform the task force Chairman about the death of an Ebola patient, so that He/ she will get to inform the deceased’s family.
KAMBIA, MAGBEMA, FAKUNIYA (SATELLITE)	CONTROL	WOMEN	10	Cc2	50-59	F	Farmer	FUNERAL	Disadvantage: the putting of people in a plastic bag for burial. The forbidding of families to visit patient at the treatment centre. Late notification of our love one who dies at the ccc.
KONO, NIMIYAMA, CONDAMA (CCC)	CCC	ELDERS	35	Ab3	90-99	M	Farmer	FUNERAL	The workers at the centre are supposed to call or visit the community of the deceased to relay the message.
PORT LOKO, KOYA, MAHOMA Satellite	CONTROL	WOMEN	34	Cj2	20-29	F	Farmer	FUNERAL	The administrators at the CCC will [visit] the house to notify the family about the death of the Ebola sick person.
PORT LOKO, KOYA, MATEH, CCC	CCC	ELDERS	26	Af4	40-49	F	Farmer	FUNERAL	The burial team should come with the corpse, wash and dress it, dig the grave well, offer prayers for the deceased and then bury them.
TONKOLILI, KUNIKE, MASIAKA, satellite	CONTROL	YOUTH	51	De7	20-29	F	Student	FUNERAL	The corpse should just be buried by the burial team and inform me later.
KAMBIA, MAGBEMA, FAKUNIYA (SATELLITE)	CONTROL	ELDERS	51	Ad17	70-79	M	Farmer	FUNERAL	The burial team should wash the corpse, well wrapped and buried with respect.
KAMBIA, MAGBEMA, FAKUNIYA (SATELLITE)	CONTROL	YOUTH	22	Dh2	20-29	F	Student	FUNERAL	The corpse should be washed, wrapped in white cloth, prayers offered and buried with body bag.
KAMBIA, MAGBEMA, FAKUNIYA (SATELLITE)	CONTROL	YOUTH	23	Dl1	20-29	M	Farmer	FUNERAL	The corpse should be washed, wrapped with white cloth and buried with body bag to prevent animals from eating the corpse exposing more people to the disease.
KAMBIA, MAGBEMA, FAKUNIYA (SATELLITE)	CONTROL	WOMEN	26	Cf4	30-39	F	Farmer	FUNERAL	I want them to handle the corpse with care, since they themselves will die one day.
KAMBIA, MAGBEMA, FAKUNIYA (SATELLITE)	CONTROL	WOMEN	27	Cg6	30-39	F	Farmer	FUNERAL	Want the authorities at the CCC to tell the burial team to stop putting the corpse in plastic bags.
KAMBIA, MAGBEMA, FAKUNIYA (SATELLITE)	CONTROL	WOMEN	24	Cg5	30-39	F	Farmer	FUNERAL	The burial team puts the corpse into a plastic bag and buries the way they feel.
KAMBIA, MAGBEMA, ROKUPR (CCC)	CCC	MEN	23	Bj2	40-49	M	Farmer	FUNERAL	The corpse should be wrapped in white cloth, prayers offered, grave nicely dug and the corpse gently handled at the grave site.
KONO, FIAMA, WAIMA (satellite)	CONTROL	YOUTH	38	Da7	20-29	F	Hair Dresser	FUNERAL	Now that the Ebola has lessened, the family should wash the corpses and bury them with respect.
KONO, FIAMA, SAWIE (CCC)	CCC	MEN	34	Bc8	30-39	M	Farmer	FUNERAL	The way we want the CCC to manage the body is by washing the corpse, wrap it in a satin and give a befitting burial.
KONO, NIMIYAMA, BAMBAKUNAYA Satellite	CONTROL	ELDERS	41	Af7	90-99	M	Farmer	FUNERAL	Let them bury them the way it used to be before, wash, dress and pray on them before burial.
KONO, NIMIYAMA, BAMBAKUNAYA Satellite	CONTROL	YOUTH	39	Dd3	10-19	M	Student	FUNERAL	I would prefer the burial team to wash, dress and pray on the corpse before burial.
KONO, NIMIYAMA, BAMBAKUNAYA Satellite	CONTROL	MEN	43	Bh9		M	Farmer	FUNERAL	The authorities should be giving death certificate to the family and I personally will want the body to be well wrapped, but should be buried in the village of the dead.
KONO, NIMIYAMA, BAMBAKUNAYA Satellite	CONTROL	WOMEN	34	Cc8	50-59	F	Farmer	FUNERAL	The corpse should be wrapped in white cloth, prayers offered and peacefully buried.
KONO, NIMIYAMA, CONDAMA (CCC)	CCC	YOUTH	35	Df3	30-39	M	Farmer	FUNERAL	If the dead is not an Ebola victim, the corpse should be washed, dressed, prayed on and buried.
KONO, NIMIYAMA, CONDAMA (CCC)	CCC	WOMEN	54	Cd10	50-59	F	Farmer	FUNERAL	I want the burial team to wash the corpse, dress and bury it with care.
KONO, NIMIYAMA, CONDAMA (CCC)	CCC	WOMEN	55	Cc8	40-49	F	Farmer	FUNERAL	I want the corpse to be prayed on in the Muslim or Christian way before burial.
PORT LOKO, BKM, MABUREH Satellite	CONTROL	ELDERS	29	Af2		M		FUNERAL	To be given proper burial procedure to our dead relatives as during normal times.
PORT LOKO, BKM, KABANTHAMA (CCC)	CCC	ELDERS	36	Al3	80-89	M	Farmer	FUNERAL	Previously, respect were done to the corpse by washing, dressing, praying before burial, 3 days, 7 days, 40 days ceremonies done etc. However no respect now.
PORT LOKO, BKM, KABANTHAMA (CCC)	CCC	YOUTH	38	Dh4	20-29	M	Student	FUNERAL	The corpse should be washed. The corpse should be dressed in shroud. Prayers should be performed. The body should not be placed in body bags
PORT LOKO, BKM, KABANTHAMA (CCC)	CCC	MEN	33	Ba5	50-59	M	Farmer	FUNERAL	There is no more respect for corpses. They always throw corpses in holes and not properly covered.
PORT LOKO, BKM, KABANTHAMA (CCC)	CCC	WOMEN	34	Cq1	60-69	F	Farmer	FUNERAL	To make sure that all those who died in the center are given decent burials as it was done when times were normal.
PORT LOKO, KOYA, MAHOMA Satellite	CONTROL	YOUTH	35	Da6	20-29	M	Student	FUNERAL	They should be washing the corpse and wrap them in white cloth (Kasankay), pray on them before burial.
PORT LOKO, KOYA, MAHOMA Satellite	CONTROL	YOUTH	37	Dp1	10-19	F	Student	FUNERAL	There is no respect for the dead again. They employ under-age [persons] who are incompetent [in knowing] how to honour the dead, failing to realize that they will die one day.
PORT LOKO, KOYA, MAHOMA Satellite	CONTROL	WOMEN	38	Cj3	20-29	F	Farmer	FUNERAL	To be given dignified burial to dead.
PORT LOKO, KOYA, MAHOMA Satellite	CONTROL	WOMEN	39	Cc10	30-39	F	Farmer	FUNERAL	To offer prayer for the dead before he / she could be buried.
PORT LOKO, KOYA, MAHOMA Satellite	CONTROL	WOMEN	40	Cd8	40-49	F	Farmer	FUNERAL	To give respect for the dead, wash, dress and take good care of the burial procedure as was before the emergence of Ebola.
PORT LOKO, KOYA, MATEH, CCC	CCC	MEN	33	Bs1	40-49	M	Farmer	FUNERAL	We want the CCC to allow us perform our traditional ceremonies before given the dead a befitting burial.
PORT LOKO, KOYA, MATEH, CCC	CCC	WOMEN	55	Cn7	40-49	F	Farmer	FUNERAL	The burial team should bury the dead with dignity.
TONKOLILI, KUNIKE, MASIAKA, satellite	CONTROL	MEN	36	Bm1	20-29	M	Student	FUNERAL	The burial team should wash the corpse, dress it and pray on it before given dignified burial.
TONKOLILI, KUNIKE, MAWOLIE, CCC	CCC	ELDERS	31	Al1	60-69	M	Palm wine tapper	FUNERAL	I will like the corpses to be washed, dressed in white cloth, offer prayers and bury the corpse without a body bag in a well dug grave.
TONKOLILI, KUNIKE, MAWOLIE, CCC	CCC	YOUTH	37	Da8	20-29	F	Farmer	FUNERAL	I would like the CCC to wash, dress and pray on the corpse before burial by the burial team (Dignified burial).
TONKOLILI, KUNIKE, MAWOLIE, CCC	CCC	WOMEN	31	Cf4	40-49	F	Farmer	FUNERAL	I want the burial team to wash the corpse and cover it with white cloth before burying.
TONKOLILI, TANE, MAKPAKI (Satellite)	CONTROL	YOUTH	34	Dj5	10-19	F	Student	FUNERAL	I want the burial team to go down the grave and receive the corpse gently before putting mud over it.
TONKOLILI, TANE, MARRAH (CCC)	CCC	YOUTH	59	Dc16	10-19	M	Student	FUNERAL	They should wash the corpse well, dress it and offer prayers before burial.
TONKOLILI, TANE, MARRAH (CCC)	CCC	MEN	22	Bi3	30-39	M		FUNERAL	The corpse should be washed, wrapped in white cloth, prayers offered, grave dug and the corpse be buried with a body bag.
KONO, NIMIYAMA, BAMBAKUNAYA Satellite	CONTROL	ELDERS	39	Af6	90-99	M	Farmer	FUNERAL	They will spray the corpse and also spray the house before burial.
PORT LOKO, BKM, MABUREH Satellite	CONTROL	YOUTH	27	Dc2	10-19	M	Farmer	FUNERAL	They are sprayed with chlorine and placed in a body bag and then take them for burials.
PORT LOKO, BKM, MABUREH Satellite	CONTROL	YOUTH	29	Dc4	10-19	M	Farmer	FUNERAL	Spray and wash them with chlorine, dress them and offer prayers for them.
PORT LOKO, BKM, MABUREH Satellite	CONTROL	MEN	31	Bh3	30-39	M	Farmer	FUNERAL	When a person dies at the Centre the burial teams dressed in PPE and sprays the corpse and later take the corpse for burial.
TONKOLILI, KUNIKE, MASIAKA, satellite	CONTROL	YOUTH	50	Dc9	20-29	M	Student	FUNERAL	The burial team will spray the corpse and put it in a body bag for burial.
TONKOLILI, KUNIKE, MASIAKA, satellite	CONTROL	MEN	37	Bf5	40-49	M	Arabic Teacher	FUNERAL	Let the corpse be sprayed and the burial team go ahead and undertake the burial.
TONKOLILI, TANE, MARRAH (CCC)	CCC	YOUTH	60	Da10	20-29	F	Farmer	FUNERAL	They should spray the corpse and bury it to avoid the Ebola spread.
TONKOLILI, TANE, MARRAH (CCC)	CCC	YOUTH	55	Dc14	10-19	M	Student	FUNERAL	They will spray the corpse and place it in the ambulance to be taken to the grave side.
TONKOLILI, KUNIKE, MASIAKA, satellite	CONTROL	ELDERS	31	Ar1	50-59	M	Farmer	FUNERAL	I want the burial team to wash the corpse and place it in a body bag and buried.

## Sheet: LAND
DISTRICT	VILLAGE TYPE	GROUP TYPE	RUN NUMBER	CARD NUMBER	AGE RANGE	GENDER	OCCUPATION	TYPE OF STATEMENT	STATEMENT
67	CCC	YOUTH	3	Da2	20-29	M	Teacher	LAND	The community of Rokuprr owns the land.
KAMBIA, MAGBEMA, ROKUPR (CCC)	CCC	YOUTH	17	Da5	20-29	M	Teacher	LAND	People always come to Rogbalan section to develop since we give land free
KAMBIA, MAGBEMA, FAKUNIYA (SATELLITE)	CONTROL	WOMEN	3	Cc1	50-59	F	Farmer	LAND	We believe that any land is owned by a community headed by the Paramount Chief.
KAMBIA, MAGBEMA, FAKUNIYA (SATELLITE)	CONTROL	WOMEN	17	Ca4	50-59	F	Farmer	LAND	I am really not happy about how the CCC was established, we were not informed and let alone be involved. The Paramount Chief and some top elders at Magbema Chiefdom had marginalized us here in the village.
KAMBIA, MAGBEMA, FAKUNIYA (SATELLITE)	CONTROL	YOUTH	10	Dh2	20-29	F	Student	LAND	The community all around should be involved in the site selection.
KAMBIA, MAGBEMA, FAKUNIYA (SATELLITE)	CONTROL	YOUTH	16	Dj1	20-29	F	Student	LAND	All the communities around should have been informed about the selection process so that all will participate.
KONO, FIAMA, SAWIE (CCC)	CCC	ELDERS	11	Af2	60-69	F	Farmer	LAND	We will ask for compensation to be given to the land owning family.
KONO, FIAMA, SAWIE (CCC)	CCC	ELDERS	12	Af3	60-69	F	Farmer	LAND	Although we were not too happy in given the land at free cost, we did not create any problem.
KONO, FIAMA, SAWIE (CCC)	CCC	MEN	13	Bb4	40-49	M	Farmer	LAND	The organization should have called the entire community to a meeting where they would have decided where the centre should have been located.
KONO, FIAMA, WAIMA (satellite)	CONTROL	ELDERS	13	Ag1	50-59	M	Farmer	LAND	The land owning family should be compensated for any piece of land taken from them for any development.
KONO, FIAMA, WAIMA (satellite)	CONTROL	ELDERS	15	Ah1	80-89	M	Retired Farmer	LAND	I head of the family whose land you want to engage should be consulted for him to involve all other family members before any arrangement is made.
KONO, FIAMA, WAIMA (satellite)	CONTROL	ELDERS	14	Ae2	40-49	M	Farmer	LAND	The chief should be approached for him to lead you to the land owner. The land owner will now negotiate with the person who wants the land for his own purpose.
KONO, FIAMA, WAIMA (satellite)	CONTROL	WOMEN	2	Cb1	30-39	F	Farmer	LAND	Because it is in the centre of the whole chiefdom.
KONO, FIAMA, WAIMA (satellite)	CONTROL	WOMEN	3	Cc1	50-59	F	Farmer	LAND	It was chosen because; it is a centre leading to six (6) other chiefdoms.
KONO, FIAMA, WAIMA (satellite)	CONTROL	YOUTH	2	Db1	20-29	M	Student	LAND	The site was selected because it is located at Njabema which is the centre of the chiefdom.
KONO, FIAMA, WAIMA (satellite)	CONTROL	YOUTH	10	Dc4	40-49	M	Teacher	LAND	You have to meet the Town Chief and he will call the land owners. The Section Chief and the Paramount Chief gives the last order.
KONO, NIMIYAMA, CONDAMA (CCC)	CCC	ELDERS	15	Ac3	60-69	M	Farmer	LAND	The land is a communal land and no money was paid for it.
KONO, NIMIYAMA, CONDAMA (CCC)	CCC	ELDERS	38	Au1	50-59	M	Farmer	LAND	The land will be given for free, provide manual labour (fetching stones and sand) to assist the government.
KONO, NIMIYAMA, CONDAMA (CCC)	CCC	ELDERS	39	Ai2	60-69	M	Teacher	LAND	We will provide the land for free.
KONO, NIMIYAMA, CONDAMA (CCC)	CCC	ELDERS	61	Am4	40-49	M	Farmer	LAND	We will tell them to give flat land and labour at a free cost.
KONO, NIMIYAMA, CONDAMA (CCC)	CCC	MEN	4	Bd1	30-39	M	Farmer	LAND	This site was chosen as a result of the land that is flat and can be easily assessable by all in this chiefdom. It is also on the high way.
KONO, NIMIYAMA, BAMBAKUNAYA Satellite	CONTROL	ELDERS	44	Ab8	60-69	M	Farmer	LAND	We will provide them with the land and provide labour.
KONO, NIMIYAMA, BAMBAKUNAYA Satellite	CONTROL	ELDERS	8	Af1	90-99	M	Farmer	LAND	The chiefdom people own the land headed by the Paramount Chief.
KONO, NIMIYAMA, BAMBAKUNAYA Satellite	CONTROL	ELDERS	9	Ab2	60-69	M	Farmer	LAND	No money was paid for the land.
KONO, NIMIYAMA, BAMBAKUNAYA Satellite	CONTROL	MEN	15	Bg2	40-49	M	Farmer	LAND	They should have consulted the community to help select the site for the CCC.
KONO, NIMIYAMA, BAMBAKUNAYA Satellite	CONTROL	MEN	16	Bh1	30-39	M	Farmer	LAND	They should have informed and consult us about the site selection.
KONO, NIMIYAMA, BAMBAKUNAYA Satellite	CONTROL	WOMEN	13	Cd2	40-49	F	Farmer	LAND	The land belongs to the people of Condama.
KONO, NIMIYAMA, BAMBAKUNAYA Satellite	CONTROL	WOMEN	15	Cc4	50-59	F	Farmer	LAND	The land owners are first approached for you to vest your interest for the land. The land owners will inform the Section Chief and he in turn will take you to the Paramount Chief.
PORT LOKO, BKM, KABANTHAMA (CCC)	CCC	ELDERS	6	Ad2	50-59	M	Farmer	LAND	The family who owns the land did not agree to give the land.
PORT LOKO, BKM, KABANTHAMA (CCC)	CCC	ELDERS	7	Ad3	50-59	M	Farmer	LAND	The owners of the land were presently out of town and our people are dying.
PORT LOKO, BKM, KABANTHAMA (CCC)	CCC	MEN	12	Bf2	30-39	M	Farmer	LAND	To meet with the land owning family and discuss.
PORT LOKO, BKM, KABANTHAMA (CCC)	CCC	MEN	13	Bf3	30-39	M	Farmer	LAND	We were not happy as to how we were treated. We had wanted to set confusion but we were thinking of the Ebola disease that occur
PORT LOKO, BKM, KABANTHAMA (CCC)	CCC	MEN	2	Bb1	50-59	M	Farmer	LAND	The Town Chief, the Section Chief and the Paramount Chief grab the land from the land owning family (Lugbu). It was first meant for training of ex-combatants. Later it was used as a secondary school and later the school was transpersed. When the Ebola sickness arises, the Paramount Chief used his power to establish a community care Centre for this chiefdom.
PORT LOKO, BKM, KABANTHAMA (CCC)	CCC	WOMEN	12	Cg2	60-69	F	Farmer	LAND	Through consultation with the land owing family and payment for the land be done.
PORT LOKO, BKM, KABANTHAMA (CCC)	CCC	WOMEN	2	Cb1	30-39	F	Farmer	LAND	The Paramount Chief went to my husband who is the land owner.
PORT LOKO, BKM, KABANTHAMA (CCC)	CCC	YOUTH	15	Dd3	30-39	M	Teacher	LAND	1. The land owners should be called together. 2. They should be asked who is willing to give a land for the site. 3. Negotiations will now take place based on a voluntary purpose or paying for the land with cash.
PORT LOKO, BKM, KABANTHAMA (CCC)	CCC	YOUTH	14	Da3	20-29	M	CCC security	LAND	No, there has not been any payment to the land owner. He gave it to the community as a gift.
PORT LOKO, BKM, KABANTHAMA (CCC)	CCC	YOUTH	65	De16	20-29	F	House wife	LAND	I will [advise] them to also provide a land at a free cost for the government or other donor agencies to build their own structures. I will also tell them to provide the local materials for the construction and labour.
PORT LOKO, BKM, MABUREH Satellite	CONTROL	YOUTH	9	De1	10-19	M		LAND	Call the land owners together and discuss.
PORT LOKO, BKM, MABUREH Satellite	CONTROL	YOUTH	31	Dd5	30-39	M	Police man	LAND	Help with man power for any improvement of the land / building.
PORT LOKO, KOYA, MATEH, CCC	CCC	ELDERS	2	Ab1	70-79	M	Farmer	LAND	We own the land but we were not consulted until workers started the work, as they told us that they were asked by the Paramount Chief to do the build on the land.
PORT LOKO, KOYA, MATEH, CCC	CCC	ELDERS	14	Ak1	30-39	M	Farmer	LAND	They are to meet with the village chief; offer “famaloi”, the chief calls the family of the land and the family will agree to offer the land.
PORT LOKO, KOYA, MATEH, CCC	CCC	ELDERS	24	Ao1	40-49	M	Farmer	LAND	We had no benefit for our land so we don’t want to know about them too because they came from other places, let them go back.
PORT LOKO, KOYA, MATEH, CCC	CCC	MEN	24	Ba3	40-49	M	Farmer	LAND	We the land owners should be considered greatly in works that do not require any technical qualification. We were largely ignored. They should be handsomely paid and frequently supervised.
TONKOLILI, KUNIKE, MAWOLIE, CCC	CCC	ELDERS	16	Ag2	80-89	M	Farmer	LAND	The community that owns the land and the land owning family should be involved in making any decision with regards to land before work can start.
TONKOLILI, KUNIKE, MAWOLIE, CCC	CCC	ELDERS	18	Ab2	40-49	F	Farmer	LAND	The memorandum of understanding should be brought to the people debated upon before any legal arrangement can be made.
TONKOLILI, KUNIKE, MAWOLIE, CCC	CCC	ELDERS	17	Af2	40-49	M	Farmer	LAND	Legal arrangements between the land owning family and the authorities should take place.
TONKOLILI, KUNIKE, MAWOLIE, CCC	CCC	ELDERS	5	Ae1	60-69	M		LAND	The Paramount Chief and the land owners were involved in the decision making.
TONKOLILI, KUNIKE, MAWOLIE, CCC	CCC	ELDERS	15	Aa3	60-69	M	Farmer	LAND	No amount of money was given to our family.
TONKOLILI, KUNIKE, MAWOLIE, CCC	CCC	MEN	1	Ba1	60-69	M	Farmer	LAND	We are the land owners including the Koroma family. We were consulted by the Chief and we accepted to give the land even though they did not pay for it but we were respected in the process of gaining the land. This site was selected because it is geographically located and far from the central town.
TONKOLILI, KUNIKE, MAWOLIE, CCC	CCC	WOMEN	7	Cb3	70-79	F	Farmer	LAND	We are not happy about how the land was chosen. They marginalized us because we are poor.
TONKOLILI, KUNIKE, MAWOLIE, CCC	CCC	YOUTH	1	Da1	20-29	F	Farmer	LAND	Elders came and told us that the Paramount Chief has asked us to give our land and it was chosen because of the water facility.
TONKOLILI, KUNIKE, MAWOLIE, CCC	CCC	YOUTH	3	Dc1	20-29	M	Student	LAND	Kumrabai junction (Mawolie) people own the land. The Paramount Chief sent delegation to our village for the land.
TONKOLILI, KUNIKE, MAWOLIE, CCC	CCC	YOUTH	5	Dd1	30-39	F	Farmer	LAND	We did not agree to give the land; however, we don’t have time for the centre as it was forcefully erected. No money was given to even the Elders.
TONKOLILI, KUNIKE, MASIAKA, satellite	CONTROL	ELDERS	13	Ai3	50-59	M	Farmer	LAND	You first meet the village chief to inform him about your interest in acquiring a land. He will lead you to the land owning family for you to negotiate with them.
TONKOLILI, KUNIKE, MASIAKA, satellite	CONTROL	MEN	5	Bb2	40-49	M	Farmer	LAND	The Paramount Chief and the land owners decided to locate [GIVE?] the land where the CCC is.
TONKOLILI, KUNIKE, MASIAKA, satellite	CONTROL	WOMEN	7	Cc2	30-39	F	Farmer	LAND	It would have been better for the paramount Chief to meet with us for discussion but I believe since the Ebola outbreak was a surprise that was why he didn’t do that.
TONKOLILI, KUNIKE, MASIAKA, satellite	CONTROL	YOUTH	17	Dh1	20-29	M	Student	LAND	The organization should meet with the community and choose a site of their interest.
TONKOLILI, KUNIKE, MASIAKA, satellite	CONTROL	YOUTH	1	Da1	10-19	M	Student	LAND	The land was selected by the organization who met the people of the land and accepted to give the land.
TONKOLILI, TANE, MARRAH (CCC)	CCC	ELDERS	2	Ab1	40-49	M	Farmer	LAND	The Paramount Chief and the Elders discussed with us very peacefully for the land. We accepted their views and even exacted sand for the work.
TONKOLILI, TANE, MARRAH (CCC)	CCC	ELDERS	7	Ab2	40-49	M	Farmer	LAND	We are not happy about the way the land was selected. We are also not happy with what the Paramount Chief did. He did not explain to us anything that was happening.
TONKOLILI, TANE, MARRAH (CCC)	CCC	ELDERS	5	Ae1	40-49	F	Farmer	LAND	We are the custodians of the land where the CCC is located. We were not informed about the selection but since it is for the eradication of Ebola, we are happy.
TONKOLILI, TANE, MARRAH (CCC)	CCC	ELDERS	3	Ac1	40-49	F	Farmer	LAND	The land belongs to us in the community. The Paramount Chief did the selection of the site.
TONKOLILI, TANE, MARRAH (CCC)	CCC	MEN	28	Ba5	40-49	M		LAND	The land owners should manage the building.
TONKOLILI, TANE, MARRAH (CCC)	CCC	MEN	10	Bh1	40-49	M		LAND	The Paramount Chief should give direction to the ones who need the land to meet the land owners. The land owners should be consulted before any concrete arrangement is made.
TONKOLILI, TANE, MARRAH (CCC)	CCC	WOMEN	8	Cb3	30-39	F	Trader	LAND	The people should meet with the Marrah family who will take them to the Gbla family at Matotoka, who will then inform the Paramount Chief. The Paramount Chief has no hands in land affairs but the direct family.
TONKOLILI, TANE, MARRAH (CCC)	CCC	WOMEN	3	Cb1	30-39	F	Trader	LAND	We did not receive or demand any money because we want this sickness to be eradicated out of our land.
TONKOLILI, TANE, MARRAH (CCC)	CCC	YOUTH	16	Df2	30-39	F	Farmer	LAND	They should have met us and discuss where the CCC should be established.
TONKOLILI, TANE, MARRAH (CCC)	CCC	YOUTH	15	De4	20-29	F	Farmer	LAND	The owners of the land are the only people to tell you whether they were paid or not.
TONKOLILI, TANE, MAKPAKI (Satellite)	CONTROL	ELDERS	1	Aa1	50-59	F	Farmer	LAND	We were not involved in the selection of the site and we were not notified.
TONKOLILI, TANE, MAKPAKI (Satellite)	CONTROL	ELDERS	11	Aa2	50-59	F	Farmer	LAND	The entire community should be consulted and our opinions sought before decisions are made.
TONKOLILI, TANE, MAKPAKI (Satellite)	CONTROL	MEN	43	Bf12	60-69	M	Farmer	LAND	The community will provide land.
TONKOLILI, TANE, MAKPAKI (Satellite)	CONTROL	MEN	11	Bg1	50-59	M	Farmer	LAND	They should have called the entire chiefdom people to a meeting. In the meeting, the people should have decided how the selection and acquisition of the site be done.
TONKOLILI, TANE, MAKPAKI (Satellite)	CONTROL	MEN	10	Be2	40-49	M	Teacher	LAND	The Government should have bought the land from the Gbla family.
TONKOLILI, TANE, MAKPAKI (Satellite)	CONTROL	WOMEN	76	Cb18	30-39	F	Farmer	LAND	They should not force the land owners to give their lands and should not bury the dead.
TONKOLILI, TANE, MAKPAKI (Satellite)	CONTROL	WOMEN	20	Ca2	30-39	F	Nursing aid	LAND	The Paramount Chief would have come to the entire community to decide.
TONKOLILI, TANE, MAKPAKI (Satellite)	CONTROL	WOMEN	19	Cg2	30-39	F	Farmer	LAND	The Paramount Chief met the Gbla family and they agreed to give the site.
KAMBIA, MAGBEMA, ROKUPR (CCC)	CCC	ELDERS	1	Aa1	40-49	M	Teacher	LAND	The land was selected by the Paramount Chief because it is the site which is suitable for the CCC.
KAMBIA, MAGBEMA, ROKUPR (CCC)	CCC	ELDERS	3	Ac1	50-59	M		LAND	The Paramount Chief selected the site.
KAMBIA, MAGBEMA, ROKUPR (CCC)	CCC	ELDERS	8	Ac3	50-59	M		LAND	The Government and the Paramount Chief were involved in the decision making.
KAMBIA, MAGBEMA, FAKUNIYA (SATELLITE)	CONTROL	MEN	10	Bj1	30-39	M	Farmer	LAND	The Paramount Chief and the community people should choose the site.
KONO, FIAMA, SAWIE (CCC)	CCC	ELDERS	1	Aa1	70-79	M	Farmer	LAND	The Paramount Chief called a big meeting to consult with stakeholders about the selection of the site.
KONO, FIAMA, SAWIE (CCC)	CCC	ELDERS	6	Ad1	80-89	M	Farmer	LAND	The Paramount Chief and the Councilor in our area were involved in the decision making.
KONO, FIAMA, SAWIE (CCC)	CCC	ELDERS	7	Ae1	60-69	M	Farmer	LAND	The six (6) Paramount Chiefs in these chiefdoms: Faima, Sowa, Mafindor, Gbaneh Kandor, Tholley and Lei), Councilors, the Senior District Officer, the Chiefs in these communities and other stakeholders were involved together with some Europeans were involved in the decision making.
KONO, FIAMA, SAWIE (CCC)	CCC	MEN	7	Bd2	20-29	M	Farmer	LAND	There was no alternatives because the whole thing was not debated it was only discussed by the land owners and the paramount chief. The PC, Section chief and the land owner (Dyna Konormani) decided at that moment.
KONO, FIAMA, SAWIE (CCC)	CCC	WOMEN	6	Ca2	30-39	F	Farmer	LAND	Seeing that the Ebola virus is very dangerous, the Chief and the Elders decided to give the reserve hospital land for building the CCC.
KONO, FIAMA, SAWIE (CCC)	CCC	WOMEN	2	Cb1	30-39	F	Farmer	LAND	Formerly that land was chosen for a hospital, it was cleared by machines. With the Ebola outbreak, the Chiefs and Elders thought it fit to build a CCC.
KONO, FIAMA, SAWIE (CCC)	CCC	WOMEN	3	Cc1	30-39	F	Farmer	LAND	I am skeptical about how the land was chosen but all the same, nothing can be done in a chiefdom without the knowledge of the Chiefs.
KONO, FIAMA, SAWIE (CCC)	CCC	WOMEN	4	Cd1	40-49	F	Farmer	LAND	The Chief and the Elders own the land.
KONO, FIAMA, SAWIE (CCC)	CCC	YOUTH	1	Da1	30-39	M	Farmer	LAND	The decision was done by the Paramount Chief and his Elders. The site was selected because it can easily be accessible in the major town (Njabema).
KONO, FIAMA, SAWIE (CCC)	CCC	YOUTH	4	Dc2	10-19	M	Student	LAND	The Ebola officials and the Paramount Chief with his Elders were involved in the decision making at that time.
KONO, FIAMA, SAWIE (CCC)	CCC	YOUTH	8	Dd2	20-29	M	Farmer	LAND	The Paramount Chief is the custodian of the land, meaning he owns the land where the CCC is erected.
KONO, FIAMA, SAWIE (CCC)	CCC	YOUTH	10	Df2	20-29	M	Auto Mechanic.	LAND	Meet the Town Chief and the Town Chief will call the youths and they will agree to build.
KONO, FIAMA, SAWIE (CCC)	CCC	YOUTH	11	Dd3	20-29	M	Farmer	LAND	I will meet the Youth leader and he will meet the Town Chief. The Town Chief will tell the Women’s Leader and later meet the Chiefdom Speaker who will meet the Paramount Chief.
KONO, FIAMA, SAWIE (CCC)	CCC	YOUTH	12	Db2	20-29	M	Student	LAND	I will take the person to the Section Chief and he will take the person to the Chiefdom Speaker who will lead the person to the Paramount Chief.
KONO, FIAMA, SAWIE (CCC)	CCC	YOUTH	13	Dg1	20-29	M	Farmer	LAND	Meet the Town Chief who will lead you to the Chiefdom Speaker and he in turn will take you to the Paramount Chief.
KONO, FIAMA, SAWIE (CCC)	CCC	YOUTH	14	De2	10-19	M	Student	LAND	Meet the Town Chief and he will take you to the Section Chief. The Section Chief will take you to the Chiefdom Speaker who will then take you to the Paramount Chief. You later return back to the Town Chief.
KONO, FIAMA, SAWIE (CCC)	CCC	YOUTH	15	Dc3	10-19	M	Student	LAND	Meet Town Chief, discuss matters, meet Section Chief, discuss matters, meet Chiefdom Speaker, discuss with Paramount Chief, get feedback and reverse the go.
KONO, FIAMA, WAIMA (satellite)	CONTROL	ELDERS	4	Ab2	60-69	M	Farmer	LAND	The Paramount Chiefs from six (6) chiefdoms, Chiefdom Speakers, Section Chiefs, Town Chiefs, Youth Leaders, Women Leaders and some other local authorities werc1e involved in the decision making.
KONO, FIAMA, WAIMA (satellite)	CONTROL	MEN	1	Ba1	40-49	M	Farmer	LAND	The Fiama youths and the entire community were consulted to build the CCC at that site. The paramount Chief selected the site and informed by consultation the entire stakeholders and that site was selected because it is centrally placed.
KONO, FIAMA, WAIMA (satellite)	CONTROL	MEN	2	Bb1	50-59	M	Farmer	LAND	In the year 2009, the chief instructed us to go and clear that piece of land to build an orphanage. During that period APD came and help in the clearing of the land for the erection of the CCC.
KONO, FIAMA, WAIMA (satellite)	CONTROL	MEN	7	Bd1	30-39	M	Farmer	LAND	For the decision to erect the CCC at that site, five Paramount Chiefs were involved and decided on its central location.
KONO, FIAMA, WAIMA (satellite)	CONTROL	MEN	11	Bf1	40-49	M	Farmer	LAND	The Paramount Chief owns the land and no payment was done.
KONO, FIAMA, WAIMA (satellite)	CONTROL	WOMEN	1	Ca1	40-49	F	Farmer	LAND	The Paramount Chief and UNICEF selected the land.
KONO, FIAMA, WAIMA (satellite)	CONTROL	WOMEN	5	Cd1	30-39	F	Farmer	LAND	Six (6) Paramount Chiefs, the Elders, the Youths and I (as a representative) were involved in the decision making.
KONO, FIAMA, WAIMA (satellite)	CONTROL	YOUTH	1	Da1	20-29	F	Hair Dresser	LAND	The land was selected by the Paramount Chief and the Njabema Town Chief.
KONO, FIAMA, WAIMA (satellite)	CONTROL	YOUTH	9	Df1	20-29	M	Farmer	LAND	You meet with the youths; they will take you to the Town Chief and the Section Chief. The Chiefs will take you to the Paramount Chief.
KONO, NIMIYAMA, CONDAMA (CCC)	CCC	ELDERS	7	Ag1	50-59	M	Farmer	LAND	The authorities who were involved in the decision making were the Paramount Chiefs of Nimiyama and Nimikoro Chiefdoms, the Section Chiefs, the Tribal Authorities, Senior Section Chiefs, the DHM T and other Local Authorities.
KONO, NIMIYAMA, CONDAMA (CCC)	CCC	ELDERS	19	Ac4	60-69	M	Farmer	LAND	The Local authorities and the Councilors made the decision.
KONO, NIMIYAMA, CONDAMA (CCC)	CCC	MEN	20	Bf2	30-39	M	Farmer	LAND	The authorities ought to be informed before any arrangement regarding land to anybody. They should come to the village and engage the land owners (Roman Catholic School Authorities).
KONO, NIMIYAMA, CONDAMA (CCC)	CCC	MEN	1	Ba1	30-39	M	Farmer	LAND	The Chiefdom speaker, section chief, councilor, Town Chiefs and the Chiefdom authorities met here at the town Barry with some officials from Koidu to select the site
KONO, NIMIYAMA, CONDAMA (CCC)	CCC	MEN	2	Bb1	30-39	M	Farmer	LAND	The Councilor and the nurse from Koidu told us that they want to use the school field as a treatment Centre here in Condama
KONO, NIMIYAMA, CONDAMA (CCC)	CCC	WOMEN	4	Cd1	50-59	F	Farmer	LAND	To my knowledge the school and youths of this town own the land.
KONO, NIMIYAMA, CONDAMA (CCC)	CCC	WOMEN	6	Cf1	40-49	F	Farmer	LAND	Before decisions were made, the Chief called the community to a meeting. In that meeting, the Elders and Youths denied for a CCC to be built in this village. People vowed to leave the village since Ebola is a killer disease. The Youth Leader and other stakeholders hang heads together and later came back to talk with the community who later agreed to let them build the CCC.
KONO, NIMIYAMA, CONDAMA (CCC)	CCC	YOUTH	10	Dj1	20-29	F	Trader	LAND	You should inform the Town Chief who will inform the Youth Leader and the Section Chief. The Section Chief will tell the Paramount Chief who will approve the project and give land for construction.
KONO, NIMIYAMA, CONDAMA (CCC)	CCC	YOUTH	11	Dg2		M	Farmer	LAND	You should inform the Town Chief first and he will inform the Section Chief. The Health committee should be involved alongside the Youths.
KONO, NIMIYAMA, BAMBAKUNAYA Satellite	CONTROL	ELDERS	2	Ab1	60-69	M	Farmer	LAND	A Chiefdom committee met and selected the site where the CCC is right now.
KONO, NIMIYAMA, BAMBAKUNAYA Satellite	CONTROL	MEN	13	Bb3	40-49	M	Farmer	LAND	The ministry of Education owns the lands because it was given to them by Chief Kelly.
KONO, NIMIYAMA, BAMBAKUNAYA Satellite	CONTROL	YOUTH	4	Db3	20-29	F	Miner	LAND	The Section Chief, Youth Leader, the Paramount Chief, Councilor and the Mammy Queen of Condama Village.
PORT LOKO, BKM, KABANTHAMA (CCC)	CCC	ELDERS	12	Ac1	60-69	M	Farmer	LAND	Meet the elders of the town that you have intention to erect a CCC, thereafter, meet with the Paramount Chief. Come back to the elders to confirm in the presence of the Section chief.
PORT LOKO, BKM, KABANTHAMA (CCC)	CCC	MEN	15	Ba3	50-59	M	Farmer	LAND	The elders especially the Paramount Chief and his group did the selection. Why? Because they as land owners were in serious dispute with the Chiefs so due to this, we were not employed.
PORT LOKO, BKM, KABANTHAMA (CCC)	CCC	WOMEN	1	Ca1	50-59	F	Farmer	LAND	The Chiefs were the people that did the selection.
PORT LOKO, BKM, KABANTHAMA (CCC)	CCC	WOMEN	22	Cm1	60-69	F	Farmer	LAND	The Paramount Chief gives clearance for people to come to the CCC.
PORT LOKO, BKM, MABUREH Satellite	CONTROL	MEN	1	Ba1	40-49	M	Farmer	LAND	The site was selected by the Paramount Chief.
PORT LOKO, BKM, MABUREH Satellite	CONTROL	YOUTH	10	Da4	20-29	M	Auto mechanic	LAND	The government, local authorities or the contractors should locate a site.
PORT LOKO, BKM, MABUREH Satellite	CONTROL	YOUTH	12	Dd3	30-39	M	Police man	LAND	They are selected by local authorities because they are natives of the land.
PORT LOKO, KOYA, MATEH, CCC	CCC	MEN	20	Bf2	30-39	M	Farmer	LAND	We the authorities need to be informed before any arrangement regarding land should be given to anybody. They should come to the village to engage we the land owners for our consents.
PORT LOKO, KOYA, MATEH, CCC	CCC	WOMEN	11	Cg1	30-39	F	Farmer	LAND	The land owners were not consulted they were only forced to work at the site with pay.
PORT LOKO, KOYA, MAHOMA Satellite	CONTROL	MEN	1	Ba1	30-39	M		LAND	People from the ministry of health met with the Paramount Chief and requested the piece of land. They initially selected the R.C Primary School in Masiaka, but due to its location and structure of the school, they decide to move to a bigger school.
PORT LOKO, KOYA, MAHOMA Satellite	CONTROL	YOUTH	2	Db1	30-39	M	Farmer	LAND	The site was selected by the Paramount Chief.
TONKOLILI, KUNIKE, MAWOLIE, CCC	CCC	ELDERS	6	Af1	40-49	M	Farmer	LAND	The Section Chief, the Paramount Chief, the CHO, the Town Chief of Marwolie and other stakeholders were involved in the decision making.
TONKOLILI, KUNIKE, MAWOLIE, CCC	CCC	WOMEN	1	Ca1	40-49	F	Farmer	LAND	The Elders of Masingbi selected the site.
TONKOLILI, KUNIKE, MAWOLIE, CCC	CCC	WOMEN	4	Cb2	70-79	F	Farmer	LAND	The Paramount Chief and the Elders of the Kargbo and the Tholley at Masingbi took the decision without informing we the grass root families at the village.
TONKOLILI, KUNIKE, MASIAKA, satellite	CONTROL	ELDERS	1	Aa1	50-59	M	Farmer	LAND	This site was selected as a result of the joint efforts of the chiefdom authorities and the medical team.
TONKOLILI, KUNIKE, MASIAKA, satellite	CONTROL	YOUTH	2	Db1	20-29	M	Student	LAND	The builders of the centre met with the Elders who gave their land in turn.
TONKOLILI, KUNIKE, MASIAKA, satellite	CONTROL	YOUTH	6	Db3	20-29	M	Student	LAND	The officials met with the Section Chief and close Chiefs in taking decision alongside the family.
TONKOLILI, KUNIKE, MASIAKA, satellite	CONTROL	YOUTH	16	Df2	20-29	M	Farmer	LAND	The Elders are to be met who will meet the Section Chief and later meet with the Paramount Chief.
TONKOLILI, KUNIKE, MASIAKA, satellite	CONTROL	YOUTH	15	Dg1	10-19	M	Student	LAND	Officials should first meet with the Elders of the community they are interested in.
TONKOLILI, TANE, MARRAH (CCC)	CCC	WOMEN	1	Ca1	30-39	F	Trader	LAND	It was selected by the Paramount Chief.
TONKOLILI, TANE, MARRAH (CCC)	CCC	WOMEN	2	Ca2	30-39	F	Trader	LAND	The Paramount Chief met with the land owners (Gbla Family) and discussed about the usage of the land. The Town Chief of this village was also with them in selecting this site.
TONKOLILI, TANE, MARRAH (CCC)	CCC	YOUTH	1	Da1	20-29	F	Farmer	LAND	The Paramount Chief and some stakeholders from Freetown came to our village and requested us to go and brush the site for the centre. When we told them that they should have consulted us, they said that the land belongs to them.
TONKOLILI, TANE, MAKPAKI (Satellite)	CONTROL	ELDERS	5	Ad1	50-59	M	Farmer	LAND	The Paramount Chief, the Member of Parliament (MP), the Councilor, the Land owning family and other stakeholders.
TONKOLILI, TANE, MAKPAKI (Satellite)	CONTROL	MEN	2	Bb1	40-49	M	Farmer	LAND	The Chiefs and the land owners suggested to establish and erect the CCC. The land owners gave the piece of land to the government to establish the CCC. Reason been that, when the Ebola outbreak started, there was no centre in the entire district. Infected persons were taken to Pujehun and before they could get to the centre, the person would have got worse or dead which happens to be the cause of…
TONKOLILI, TANE, MAKPAKI (Satellite)	CONTROL	WOMEN	21	Cj2	30-39	F	Farmer	LAND	A meeting should be held that involves all heads in the chiefdom.
